# Supplementary material for: Bis(2,4,6-triamino-1,3,5-triazin-1-ium) bis­(4-hydroxy­pyridine-2,6-carboxyl­ato)­cuprate(II) hexa­hydrate
Source: Acta Crystallogr Sect E Struct Rep Online. 2008 Aug 16;64(Pt 9):m1173–4. doi: 10.1107/S160053680802566X (PMC2960606; doi:10.1107/S160053680802566X)
Supplement: Supplementary file 1 [file e-64-m1173-sup1.cif]

##############################################################################
###                                                                        ###
###        Electronic paper (Acta Crystallographica Section E)             ###
###                                                                        ###
##############################################################################
#                                                                            #
# This CIF contains the data in a paper accepted for publication in Acta     #
# Crystallographica Section E. It conforms to the requirements of Notes      #
# for Authors for Section E, and has been peer reviewed under the auspices   #
# of the IUCr Commission on Journals.                                        #
#                                                                            #
# Full details of the Crystallographic Information File format               #
# are given in the paper "The Crystallographic Information File (CIF):       #
# a New Standard Archive File for Crystallography" by S. R. Hall, F. H.      #
# Allen and I. D. Brown [Acta Cryst. (1991), A47, 655-685].                  #
#                                                                            #
# The current version of the core CIF dictionary is obtainable from          #
# ftp://ftp.iucr.org/pub/cif_core.dic. The current version number is 2.4.    #
#                                                                            #
# Software is freely available for graphical display of the structure(s) in  #
# this CIF.  For information consult the CIF home page http://www.iucr.org/  #
# cif/home.html                                                              #
#                                                                            #
# This file may be used for bona fide research purposes within the           #
# scientific community so long as proper attribution is given to the journal # 
# article from which it was obtained.                                        #
#                                                                            #
##############################################################################
                                             
data_global
_audit_creation_method     'form.cif (version 2.0)'
_journal_data_validation_number     ?
_journal_date_recd_electronic     2008-08-05
_journal_date_accepted     2008-08-08
_journal_name_full     'Acta Crystallographica, Section E'
_journal_year     2008
_journal_volume     64
_journal_issue      9
_journal_page_first     m1173
_journal_page_last     m1174
_journal_paper_category     QM
_journal_coeditor_code     BT2763
_publ_contact_author_name     'Manuela Ramos Silva'
_publ_contact_author_address
;
     Faculdade Ci\^encias e Tecnologia
     Departamento de F\'isica
     Universidade de Coimbra
     P-3004-516 Coimbra
     Portugal
;
_publ_contact_author_email     manuela@pollux.fis.uc.pt
_publ_contact_author_fax     351-239-829158
_publ_contact_author_phone     351-239-410648
_publ_section_title
;
Bis(2,4,6-triamino-1,3,5-triazin-1-ium)
bis(4-hydroxypyridine-2,6-carboxylato)cuprate(II) hexahydrate
;
loop_
    _publ_author_name
    _publ_author_footnote
    _publ_author_address
    'Ramos Silva, Manuela' .
;
CEMDRX
Physics Department
University of Coimbra
P-3004-516 Coimbra
Portugal
;
    'Motyeian, Elham' .
;
Department of Chemistry
Faculty of Science
Payame Noor University
Qom Center
Qom
Iran
;
    'Aghabozorg, Hossein' .
;
Faculty of Chemistry, Tarbiat Moallem University, 49 Mofateh Avenue,
15614 Tehran, Iran
;
    'Ghadermazi, Mohammad' .
;
Department of Chemistry, Faculty of Science, University of Kurdistan, Sanandaj,
Iran
;
data_I
_audit_creation_method     SHELXL-97
_chemical_name_systematic
;
Bis(2,4,6-triamino-1,3,5-triazin-1-ium)
bis(4-hydroxypyridine-2,6-carboxylato)cuprate(II) hexahydrate
;
_chemical_name_common
;
Dimelaminium bis(4-hydroxypyridine-2,6-carboxylato)cuprate(II) hexahydrated
;
_chemical_formula_moiety     '2(C3 H7 N6 +), C14 H6 Cu N2 O10 2-, 6(H2 O)'
_chemical_formula_sum     'C20 H32 Cu N14 O16'
_chemical_formula_iupac     '(C3 H7 N6)2 [Cu (C7 H3 N1 O5)2], 6H2 O'
_chemical_formula_weight     788.14
_chemical_melting_point     ?
_symmetry_cell_setting     monoclinic
_symmetry_space_group_name_H-M     'P 21/c'
loop_
    _symmetry_equiv_pos_as_xyz
    'x, y, z'
    '-x, y+1/2, -z+1/2'
    '-x, -y, -z'
    'x, -y-1/2, z-1/2'
_cell_length_a     11.2894(3)
_cell_length_b     37.7699(12)
_cell_length_c     7.3414(2)
_cell_angle_alpha     90.00
_cell_angle_beta     94.016(2)
_cell_angle_gamma     90.00
_cell_volume     3122.68(15)
_cell_formula_units_Z     4
_cell_measurement_reflns_used     4074
_cell_measurement_theta_min     2.43
_cell_measurement_theta_max     24.46
_cell_measurement_temperature     293(2)
_exptl_crystal_description     prism
_exptl_crystal_colour     green
_exptl_crystal_size_max     0.28
_exptl_crystal_size_mid     0.20
_exptl_crystal_size_min     0.10
_exptl_crystal_density_diffrn     1.676
_exptl_crystal_density_meas     ?
_exptl_crystal_density_method     'not measured'
_exptl_crystal_F_000     1628
_exptl_absorpt_coefficient_mu     0.797
_exptl_absorpt_correction_type     multi-scan
_exptl_absorpt_process_details     '(SADABS; Sheldrick, 2000)'
_exptl_absorpt_correction_T_min     0.714
_exptl_absorpt_correction_T_max     0.919
_exptl_special_details
;
;
_diffrn_ambient_temperature     293(2)
_diffrn_radiation_type     MoK\a
_diffrn_radiation_wavelength     0.71073
_diffrn_radiation_source     'fine-focus sealed tube'
_diffrn_radiation_monochromator     graphite
_diffrn_measurement_device_type     'Bruker APEX CCD area-detector'
_diffrn_measurement_method     '\f and \w'
_diffrn_detector_area_resol_mean     ?
_diffrn_reflns_number     22082
_diffrn_reflns_av_R_equivalents     0.0540
_diffrn_reflns_av_sigmaI/netI     0.0569
_diffrn_reflns_theta_min     1.81
_diffrn_reflns_theta_max     28.30
_diffrn_reflns_theta_full     25.00
_diffrn_measured_fraction_theta_max     0.951
_diffrn_measured_fraction_theta_full     0.988
_diffrn_reflns_limit_h_min     -15
_diffrn_reflns_limit_h_max     14
_diffrn_reflns_limit_k_min     -50
_diffrn_reflns_limit_k_max     50
_diffrn_reflns_limit_l_min     -7
_diffrn_reflns_limit_l_max     9
_refine_special_details
;
Refinement of <i>F</i>^2^ against ALL reflections. The weighted <i>R</i>-factor
<i>wR</i> and goodness of fit <i>S</i> are based on <i>F</i>^2^, conventional
<i>R</i>-factors <i>R</i> are based on <i>F</i>, with <i>F</i> set to zero for
negative <i>F</i>^2^. The threshold expression of <i>F</i>^2^ >
\s(<i>F</i>^2^) is used only for calculating <i>R</i>-factors(gt) <i>etc</i>.
and is not relevant to the choice of reflections for refinement.
<i>R</i>-factors based on <i>F</i>^2^ are statistically about twice as large
as those based on <i>F</i>, and <i>R</i>- factors based on ALL data will be
even larger.
;
_reflns_number_total     7390
_reflns_number_gt     5112
_reflns_threshold_expression     I>2\s(I)
_refine_ls_structure_factor_coef     Fsqd
_refine_ls_matrix_type     full
_refine_ls_R_factor_all     0.0753
_refine_ls_R_factor_gt     0.0443
_refine_ls_wR_factor_gt     0.1031
_refine_ls_wR_factor_ref     0.1159
_refine_ls_goodness_of_fit_ref     1.025
_refine_ls_restrained_S_all     1.025
_refine_ls_number_reflns     7390
_refine_ls_number_parameters     508
_refine_ls_number_restraints     13
_refine_ls_hydrogen_treatment     mixed
_refine_ls_weighting_scheme     calc
_refine_ls_weighting_details
         'calc w=1/[\s^2^(Fo^2^)+(0.0572P)^2^+0.0192P] where P=(Fo^2^+2Fc^2^)/3'
_atom_sites_solution_hydrogens     geom
_atom_sites_solution_primary     direct
_atom_sites_solution_secondary     difmap
_refine_ls_shift/su_max     0.014
_refine_ls_shift/su_mean     0.000
_refine_diff_density_max     0.441
_refine_diff_density_min     -0.457
_refine_ls_extinction_method     none
_refine_ls_extinction_coef     ?
loop_
    _atom_type_symbol
    _atom_type_description
    _atom_type_scat_dispersion_real
    _atom_type_scat_dispersion_imag
    _atom_type_scat_source
    'C' 'C' 0.0033 0.0016
                         'International Tables Vol C Tables 4.2.6.8 and 6.1.1.4'
    'H' 'H' 0.0000 0.0000
                         'International Tables Vol C Tables 4.2.6.8 and 6.1.1.4'
    'O' 'O' 0.0106 0.0060
                         'International Tables Vol C Tables 4.2.6.8 and 6.1.1.4'
    'Cu' 'Cu' 0.3201 1.2651
                         'International Tables Vol C Tables 4.2.6.8 and 6.1.1.4'
    'N' 'N' 0.0061 0.0033
                         'International Tables Vol C Tables 4.2.6.8 and 6.1.1.4'
_computing_data_collection     'SMART (Bruker, 2003)'
_computing_cell_refinement     'SAINT (Bruker, 2003)'
_computing_data_reduction     'SAINT (Bruker, 2003)'
_computing_structure_solution     'SHELXS97 (Sheldrick, 2008)'
_computing_structure_refinement     'SHELXL97 (Sheldrick, 2008)'
_computing_molecular_graphics     'ORTEPII (Johnson, 1976)'
_computing_publication_material     'SHELXL97 (Sheldrick, 2008)'
loop_
    _atom_site_type_symbol
    _atom_site_label
    _atom_site_fract_x
    _atom_site_fract_y
    _atom_site_fract_z
    _atom_site_U_iso_or_equiv
    _atom_site_adp_type
    _atom_site_calc_flag
    _atom_site_refinement_flags
    _atom_site_occupancy
    _atom_site_disorder_assembly
    _atom_site_disorder_group
    Cu Cu1 0.43767(3) 0.864573(8) 0.43487(5) 0.02540(10) Uani d . 1 . .
    O O1A 0.62393(18) 0.71521(5) 0.5449(3) 0.0339(5) Uani d . 1 . .
    H H1A 0.584(3) 0.7012(9) 0.503(5) 0.051 Uiso d . 1 . .
    O O1B 0.31432(19) 1.01748(5) 0.5212(3) 0.0363(5) Uani d . 1 . .
    H H1B 0.335(3) 1.0291(9) 0.446(5) 0.054 Uiso d . 1 . .
    O O2A 0.26377(16) 0.77504(5) 0.2033(3) 0.0382(5) Uani d . 1 . .
    O O2B 0.5124(2) 0.93825(6) 0.0457(3) 0.0532(7) Uani d . 1 . .
    O O3A 0.29856(16) 0.83148(5) 0.2762(3) 0.0321(4) Uani d . 1 . .
    O O3B 0.50694(17) 0.88676(5) 0.1949(3) 0.0339(5) Uani d . 1 . .
    O O4A 0.75786(16) 0.83882(5) 0.7359(3) 0.0356(5) Uani d . 1 . .
    O O4B 0.2249(2) 0.89919(5) 0.8309(3) 0.0524(7) Uani d . 1 . .
    O O5A 0.61471(17) 0.87161(5) 0.5943(3) 0.0368(5) Uani d . 1 . .
    O O5B 0.32894(17) 0.86291(5) 0.6639(3) 0.0313(4) Uani d . 1 . .
    N N1A 0.50099(18) 0.81629(5) 0.4577(3) 0.0218(4) Uani d . 1 . .
    N N1B 0.38376(18) 0.91274(5) 0.4434(3) 0.0235(5) Uani d . 1 . .
    C C1A 0.6033(2) 0.80997(6) 0.5575(4) 0.0218(5) Uani d . 1 . .
    C C1B 0.3243(2) 0.92336(7) 0.5850(4) 0.0255(6) Uani d . 1 . .
    C C2A 0.6461(2) 0.77631(6) 0.5867(4) 0.0245(6) Uani d . 1 . .
    H H2A 0.7177 0.7726 0.6548 0.029 Uiso calc R 1 . .
    C C2B 0.2994(2) 0.95844(7) 0.6138(4) 0.0299(6) Uani d . 1 . .
    H H2B 0.2580 0.9655 0.7129 0.036 Uiso calc R 1 . .
    C C3A 0.5813(2) 0.74770(6) 0.5132(4) 0.0239(5) Uani d . 1 . .
    C C3B 0.3381(2) 0.98330(6) 0.4897(4) 0.0272(6) Uani d . 1 . .
    C C4A 0.4744(2) 0.75443(7) 0.4131(4) 0.0248(6) Uani d . 1 . .
    H H4A 0.4283 0.7358 0.3646 0.030 Uiso calc R 1 . .
    C C4B 0.3979(2) 0.97189(7) 0.3412(4) 0.0272(6) Uani d . 1 . .
    H H4B 0.4226 0.9880 0.2558 0.033 Uiso calc R 1 . .
    C C5A 0.4376(2) 0.78907(6) 0.3866(4) 0.0222(5) Uani d . 1 . .
    C C5B 0.4196(2) 0.93624(7) 0.3236(4) 0.0249(6) Uani d . 1 . .
    C C6A 0.3237(2) 0.79909(7) 0.2795(4) 0.0257(6) Uani d . 1 . .
    C C6B 0.4848(2) 0.91968(7) 0.1720(4) 0.0303(6) Uani d . 1 . .
    C C7A 0.6650(2) 0.84270(6) 0.6363(4) 0.0250(6) Uani d . 1 . .
    C C7B 0.2893(2) 0.89329(7) 0.7058(4) 0.0305(6) Uani d . 1 . .
    N N3A 0.0763(2) 0.99122(6) 0.2789(3) 0.0325(5) Uani d . 1 . .
    N N4A 0.1682(2) 0.99282(6) -0.0069(3) 0.0342(6) Uani d . 1 . .
    N N5A 0.1108(2) 1.04478(6) 0.1332(4) 0.0341(6) Uani d D 1 . .
    H H5A 0.099(3) 1.0648(7) 0.133(5) 0.041 Uiso d D 1 . .
    N N6A 0.1337(2) 0.94103(6) 0.1355(4) 0.0390(6) Uani d . 1 . .
    H H7 0.1647 0.9304 0.0467 0.047 Uiso calc R 1 . .
    H H8 0.1079 0.9289 0.2237 0.047 Uiso calc R 1 . .
    N N7A 0.1989(2) 1.04682(7) -0.1378(4) 0.0460(7) Uani d . 1 . .
    H H11 0.2294 1.0367 -0.2284 0.055 Uiso calc R 1 . .
    H H12 0.1934 1.0695 -0.1344 0.055 Uiso calc R 1 . .
    N N8A 0.0229(2) 1.04431(7) 0.4041(4) 0.0476(7) Uani d . 1 . .
    H H9 -0.0045 1.0334 0.4949 0.057 Uiso calc R 1 . .
    H H10 0.0195 1.0670 0.3983 0.057 Uiso calc R 1 . .
    C C8A 0.1257(2) 0.97605(7) 0.1365(4) 0.0306(6) Uani d . 1 . .
    C C9A 0.1607(2) 1.02764(7) -0.0048(4) 0.0342(7) Uani d . 1 . .
    C C10A 0.0699(2) 1.02625(7) 0.2739(4) 0.0336(7) Uani d . 1 . .
    N N3B 0.88638(18) 0.76048(6) 0.3504(3) 0.0289(5) Uani d . 1 . .
    N N4B 1.0116(2) 0.80888(6) 0.4584(3) 0.0321(5) Uani d . 1 . .
    N N5B 1.06806(18) 0.75026(6) 0.5151(3) 0.0266(5) Uani d D 1 . .
    H H5B 1.114(2) 0.7379(7) 0.567(4) 0.032 Uiso d D 1 . .
    N N6B 0.8337(2) 0.81741(6) 0.2915(4) 0.0395(6) Uani d . 1 . .
    H H5 0.7703 0.8094 0.2338 0.047 Uiso calc R 1 . .
    H H6 0.8458 0.8399 0.2990 0.047 Uiso calc R 1 . .
    N N7B 1.1849(2) 0.79554(6) 0.6287(3) 0.0347(6) Uani d . 1 . .
    H H1 1.2006 0.8177 0.6442 0.042 Uiso calc R 1 . .
    H H2 1.2329 0.7798 0.6758 0.042 Uiso calc R 1 . .
    N N8B 0.95084(19) 0.70392(6) 0.4094(3) 0.0330(6) Uani d . 1 . .
    H H3 0.8879 0.6957 0.3518 0.040 Uiso calc R 1 . .
    H H4 1.0036 0.6897 0.4577 0.040 Uiso calc R 1 . .
    C C8B 0.9664(2) 0.73824(7) 0.4237(4) 0.0255(6) Uani d . 1 . .
    C C9B 1.0871(2) 0.78572(7) 0.5325(4) 0.0262(6) Uani d . 1 . .
    C C10B 0.9134(2) 0.79486(7) 0.3697(4) 0.0286(6) Uani d . 1 . .
    O O6 0.6260(2) 0.93858(5) 0.7253(3) 0.0433(6) Uani d D 1 . .
    H H61 0.620(3) 0.9180(6) 0.684(5) 0.065 Uiso d D 1 . .
    H H62 0.580(3) 0.9381(10) 0.805(4) 0.065 Uiso d D 1 . .
    O O7 0.4746(2) 0.83354(6) 0.9426(3) 0.0472(6) Uani d D 1 . .
    H H71 0.469(3) 0.8491(8) 1.020(4) 0.071 Uiso d D 1 . .
    H H72 0.429(3) 0.8401(10) 0.857(4) 0.071 Uiso d D 1 . .
    O O8 0.1197(2) 0.84896(6) 0.0289(4) 0.0508(6) Uani d D 1 . .
    H H81 0.150(3) 0.8641(9) -0.041(5) 0.076 Uiso d D 1 . .
    H H82 0.168(3) 0.8391(10) 0.104(5) 0.076 Uiso d D 1 . .
    O O9 0.7422(2) 0.87866(6) 0.0878(4) 0.0527(6) Uani d D 1 . .
    H H91 0.672(2) 0.8828(11) 0.127(6) 0.079 Uiso d D 1 . .
    H H92 0.750(4) 0.8675(10) -0.015(4) 0.079 Uiso d D 1 . .
    O O10 0.9382(2) 0.88564(6) 0.7704(5) 0.0662(8) Uani d D 1 . .
    H H101 0.984(4) 0.8704(10) 0.821(6) 0.099 Uiso d D 1 . .
    H H102 0.894(4) 0.8820(13) 0.864(5) 0.099 Uiso d D 1 . .
    O O11 0.0445(5) 0.88589(8) 0.3782(7) 0.1234(17) Uani d D 1 . .
    H H111 0.030(7) 0.878(2) 0.481(5) 0.185 Uiso d D 1 . .
    H H112 0.088(6) 0.8685(13) 0.362(12) 0.185 Uiso d D 1 . .
loop_
    _atom_site_aniso_label
    _atom_site_aniso_U_11
    _atom_site_aniso_U_22
    _atom_site_aniso_U_33
    _atom_site_aniso_U_12
    _atom_site_aniso_U_13
    _atom_site_aniso_U_23
    Cu1 0.02778(17) 0.01879(16) 0.0296(2) 0.00051(12) 0.00170(13) -0.00093(13)
    O1A 0.0396(12) 0.0164(9) 0.0439(13) 0.0007(8) -0.0101(9) -0.0015(8)
    O1B 0.0498(12) 0.0172(10) 0.0435(14) 0.0027(8) 0.0149(10) 0.0008(8)
    O2A 0.0343(11) 0.0276(10) 0.0501(14) -0.0027(8) -0.0156(10) -0.0076(9)
    O2B 0.0761(16) 0.0373(12) 0.0501(16) 0.0082(11) 0.0337(13) 0.0108(11)
    O3A 0.0336(10) 0.0225(9) 0.0390(13) 0.0026(8) -0.0065(9) 0.0010(8)
    O3B 0.0428(11) 0.0214(10) 0.0382(13) 0.0037(8) 0.0069(10) -0.0046(8)
    O4A 0.0291(10) 0.0250(10) 0.0502(14) -0.0024(8) -0.0150(9) -0.0037(9)
    O4B 0.0794(16) 0.0281(11) 0.0549(16) 0.0079(10) 0.0410(14) 0.0079(10)
    O5A 0.0377(11) 0.0191(9) 0.0518(14) 0.0035(8) -0.0100(10) -0.0060(9)
    O5B 0.0417(11) 0.0202(9) 0.0323(12) 0.0045(8) 0.0037(9) 0.0014(8)
    N1A 0.0245(11) 0.0182(10) 0.0227(12) 0.0002(8) 0.0017(9) -0.0011(8)
    N1B 0.0254(11) 0.0198(10) 0.0254(13) 0.0028(8) 0.0027(9) 0.0027(9)
    C1A 0.0229(12) 0.0201(12) 0.0224(15) 0.0000(9) 0.0015(10) -0.0030(10)
    C1B 0.0246(12) 0.0234(13) 0.0287(16) 0.0009(10) 0.0038(11) 0.0015(11)
    C2A 0.0220(12) 0.0212(12) 0.0302(16) 0.0006(9) 0.0000(11) -0.0023(11)
    C2B 0.0301(14) 0.0250(13) 0.0351(17) 0.0031(11) 0.0067(12) 0.0001(12)
    C3A 0.0292(13) 0.0183(12) 0.0245(15) 0.0009(10) 0.0030(11) -0.0001(10)
    C3B 0.0262(13) 0.0193(12) 0.0360(17) 0.0021(10) 0.0019(12) 0.0022(11)
    C4A 0.0262(13) 0.0190(12) 0.0289(16) -0.0027(10) -0.0002(11) -0.0036(10)
    C4B 0.0276(13) 0.0224(13) 0.0318(17) -0.0022(10) 0.0037(12) 0.0043(11)
    C5A 0.0229(12) 0.0206(12) 0.0232(15) -0.0019(9) 0.0012(11) -0.0022(10)
    C5B 0.0245(13) 0.0226(13) 0.0275(16) 0.0005(10) 0.0017(11) 0.0003(11)
    C6A 0.0271(13) 0.0246(13) 0.0253(16) -0.0013(10) 0.0012(11) 0.0010(11)
    C6B 0.0327(14) 0.0274(14) 0.0311(17) -0.0013(11) 0.0051(12) -0.0003(12)
    C7A 0.0260(13) 0.0176(12) 0.0314(16) -0.0025(10) 0.0029(11) -0.0035(10)
    C7B 0.0362(15) 0.0222(13) 0.0335(18) 0.0020(11) 0.0044(13) 0.0031(11)
    N3A 0.0371(13) 0.0240(12) 0.0367(15) 0.0024(10) 0.0031(11) -0.0027(10)
    N4A 0.0379(13) 0.0278(12) 0.0371(16) 0.0018(10) 0.0047(11) -0.0040(10)
    N5A 0.0375(13) 0.0211(11) 0.0445(16) -0.0004(10) 0.0073(12) -0.0027(11)
    N6A 0.0495(15) 0.0254(12) 0.0430(17) 0.0028(10) 0.0098(13) -0.0018(11)
    N7A 0.0574(17) 0.0341(14) 0.0485(18) -0.0038(12) 0.0171(14) -0.0009(13)
    N8A 0.0653(18) 0.0277(13) 0.0522(19) 0.0046(12) 0.0208(15) -0.0060(12)
    C8A 0.0267(14) 0.0267(14) 0.0375(18) 0.0016(11) -0.0036(12) -0.0017(12)
    C9A 0.0279(14) 0.0334(15) 0.0410(19) -0.0029(11) 0.0008(13) -0.0005(13)
    C10A 0.0313(14) 0.0299(15) 0.0396(19) -0.0003(11) 0.0022(13) -0.0051(13)
    N3B 0.0258(11) 0.0269(12) 0.0334(14) 0.0040(9) -0.0026(10) 0.0041(10)
    N4B 0.0325(12) 0.0230(11) 0.0409(15) 0.0012(9) 0.0030(11) 0.0018(10)
    N5B 0.0228(11) 0.0196(11) 0.0364(15) 0.0029(8) -0.0044(10) 0.0044(9)
    N6B 0.0369(13) 0.0314(13) 0.0493(17) 0.0109(10) -0.0036(12) 0.0092(12)
    N7B 0.0344(13) 0.0228(12) 0.0458(17) -0.0043(10) -0.0054(11) -0.0004(10)
    N8B 0.0282(12) 0.0222(11) 0.0469(17) -0.0009(9) -0.0087(11) 0.0000(10)
    C8B 0.0223(12) 0.0265(14) 0.0280(16) -0.0016(10) 0.0032(11) 0.0007(11)
    C9B 0.0260(13) 0.0231(13) 0.0296(16) -0.0020(10) 0.0036(11) 0.0012(11)
    C10B 0.0296(14) 0.0273(14) 0.0293(16) 0.0039(11) 0.0041(12) 0.0043(11)
    O6 0.0679(16) 0.0225(10) 0.0415(15) -0.0086(10) 0.0179(11) -0.0008(10)
    O7 0.0685(16) 0.0315(12) 0.0393(15) 0.0207(11) -0.0129(12) -0.0065(10)
    O8 0.0402(13) 0.0409(13) 0.0688(19) -0.0105(10) -0.0137(12) 0.0193(12)
    O9 0.0477(14) 0.0393(13) 0.071(2) 0.0071(11) 0.0057(13) 0.0026(12)
    O10 0.0493(16) 0.0298(13) 0.119(3) -0.0038(11) -0.0005(16) 0.0053(14)
    O11 0.201(5) 0.0406(18) 0.139(4) -0.011(2) 0.086(3) 0.004(2)
_geom_special_details
;
All e.s.d.'s (except the e.s.d. in the dihedral angle between two l.s. planes)
are estimated using the full covariance matrix. The cell e.s.d.'s are taken
into account individually in the estimation of e.s.d.'s in distances, angles
and torsion angles; correlations between e.s.d.'s in cell parameters are only
used when they are defined by crystal symmetry. An approximate (isotropic)
treatment of cell e.s.d.'s is used for estimating e.s.d.'s involving l.s.
planes.
;
loop_
    _geom_bond_atom_site_label_1
    _geom_bond_atom_site_label_2
    _geom_bond_site_symmetry_2
    _geom_bond_distance
    _geom_bond_publ_flag
    Cu1 N1B . 1.921(2) ?
    Cu1 N1A . 1.962(2) ?
    Cu1 O3B . 2.147(2) ?
    Cu1 O5B . 2.1508(19) ?
    Cu1 O5A . 2.260(2) ?
    Cu1 O3A . 2.2648(19) ?
    O1A C3A . 1.333(3) ?
    O1A H1A . 0.74(3) ?
    O1B C3B . 1.342(3) ?
    O1B H1B . 0.76(4) ?
    O2A C6A . 1.242(3) ?
    O2B C6B . 1.221(3) ?
    O3A C6A . 1.256(3) ?
    O3B C6B . 1.277(3) ?
    O4A C7A . 1.244(3) ?
    O4B C7B . 1.231(3) ?
    O5A C7A . 1.259(3) ?
    O5B C7B . 1.277(3) ?
    N1A C5A . 1.338(3) ?
    N1A C1A . 1.345(3) ?
    N1B C5B . 1.332(3) ?
    N1B C1B . 1.338(3) ?
    C1A C2A . 1.372(3) ?
    C1A C7A . 1.514(3) ?
    C1B C2B . 1.374(4) ?
    C1B C7B . 1.510(4) ?
    C2A C3A . 1.393(3) ?
    C2A H2A . 0.9300 ?
    C2B C3B . 1.400(4) ?
    C2B H2B . 0.9300 ?
    C3A C4A . 1.391(4) ?
    C3B C4B . 1.390(4) ?
    C4A C5A . 1.382(3) ?
    C4A H4A . 0.9300 ?
    C4B C5B . 1.377(3) ?
    C4B H4B . 0.9300 ?
    C5A C6A . 1.507(4) ?
    C5B C6B . 1.512(4) ?
    N3A C10A . 1.325(3) ?
    N3A C8A . 1.347(4) ?
    N4A C9A . 1.318(3) ?
    N4A C8A . 1.346(4) ?
    N5A C10A . 1.355(4) ?
    N5A C9A . 1.357(4) ?
    N5A H5A . 0.77(2) ?
    N6A C8A . 1.326(3) ?
    N6A H7 . 0.8600 ?
    N6A H8 . 0.8600 ?
    N7A C9A . 1.313(4) ?
    N7A H11 . 0.8600 ?
    N7A H12 . 0.8600 ?
    N8A C10A . 1.316(4) ?
    N8A H9 . 0.8600 ?
    N8A H10 . 0.8600 ?
    N3B C8B . 1.321(3) ?
    N3B C10B . 1.339(3) ?
    N4B C9B . 1.312(3) ?
    N4B C10B . 1.353(4) ?
    N5B C9B . 1.361(3) ?
    N5B C8B . 1.365(3) ?
    N5B H5B . 0.78(2) ?
    N6B C10B . 1.339(3) ?
    N6B H5 . 0.8600 ?
    N6B H6 . 0.8600 ?
    N7B C9B . 1.322(3) ?
    N7B H1 . 0.8600 ?
    N7B H2 . 0.8600 ?
    N8B C8B . 1.311(3) ?
    N8B H3 . 0.8600 ?
    N8B H4 . 0.8600 ?
    O6 H61 . 0.834(18) ?
    O6 H62 . 0.808(18) ?
    O7 H71 . 0.821(18) ?
    O7 H72 . 0.821(19) ?
    O8 H81 . 0.86(4) ?
    O8 H82 . 0.84(4) ?
    O9 H91 . 0.877(18) ?
    O9 H92 . 0.876(19) ?
    O10 H101 . 0.84(4) ?
    O10 H102 . 0.89(4) ?
    O11 H111 . 0.85(2) ?
    O11 H112 . 0.83(6) ?
loop_
    _geom_angle_atom_site_label_1
    _geom_angle_atom_site_label_2
    _geom_angle_atom_site_label_3
    _geom_angle_site_symmetry_1
    _geom_angle_site_symmetry_3
    _geom_angle
    _geom_angle_publ_flag
    N1B Cu1 N1A . . 172.83(10) ?
    N1B Cu1 O3B . . 77.96(8) ?
    N1A Cu1 O3B . . 106.34(8) ?
    N1B Cu1 O5B . . 78.63(8) ?
    N1A Cu1 O5B . . 97.51(8) ?
    O3B Cu1 O5B . . 155.97(7) ?
    N1B Cu1 O5A . . 98.19(8) ?
    N1A Cu1 O5A . . 76.19(8) ?
    O3B Cu1 O5A . . 91.11(8) ?
    O5B Cu1 O5A . . 97.53(8) ?
    N1B Cu1 O3A . . 109.24(8) ?
    N1A Cu1 O3A . . 76.48(8) ?
    O3B Cu1 O3A . . 94.16(7) ?
    O5B Cu1 O3A . . 88.44(7) ?
    O5A Cu1 O3A . . 152.56(6) ?
    C3A O1A H1A . . 112(3) ?
    C3B O1B H1B . . 111(3) ?
    C6A O3A Cu1 . . 112.32(16) ?
    C6B O3B Cu1 . . 114.11(17) ?
    C7A O5A Cu1 . . 113.08(16) ?
    C7B O5B Cu1 . . 113.01(17) ?
    C5A N1A C1A . . 119.4(2) ?
    C5A N1A Cu1 . . 119.96(17) ?
    C1A N1A Cu1 . . 120.37(16) ?
    C5B N1B C1B . . 120.4(2) ?
    C5B N1B Cu1 . . 119.86(17) ?
    C1B N1B Cu1 . . 119.10(17) ?
    N1A C1A C2A . . 122.0(2) ?
    N1A C1A C7A . . 114.7(2) ?
    C2A C1A C7A . . 123.3(2) ?
    N1B C1B C2B . . 121.9(2) ?
    N1B C1B C7B . . 113.4(2) ?
    C2B C1B C7B . . 124.7(2) ?
    C1A C2A C3A . . 119.2(2) ?
    C1A C2A H2A . . 120.4 ?
    C3A C2A H2A . . 120.4 ?
    C1B C2B C3B . . 118.0(2) ?
    C1B C2B H2B . . 121.0 ?
    C3B C2B H2B . . 121.0 ?
    O1A C3A C4A . . 123.4(2) ?
    O1A C3A C2A . . 118.2(2) ?
    C4A C3A C2A . . 118.4(2) ?
    O1B C3B C4B . . 123.2(2) ?
    O1B C3B C2B . . 117.2(2) ?
    C4B C3B C2B . . 119.6(2) ?
    C5A C4A C3A . . 119.2(2) ?
    C5A C4A H4A . . 120.4 ?
    C3A C4A H4A . . 120.4 ?
    C5B C4B C3B . . 118.5(2) ?
    C5B C4B H4B . . 120.8 ?
    C3B C4B H4B . . 120.8 ?
    N1A C5A C4A . . 121.7(2) ?
    N1A C5A C6A . . 115.1(2) ?
    C4A C5A C6A . . 123.2(2) ?
    N1B C5B C4B . . 121.7(2) ?
    N1B C5B C6B . . 113.4(2) ?
    C4B C5B C6B . . 125.0(2) ?
    O2A C6A O3A . . 126.0(3) ?
    O2A C6A C5A . . 118.0(2) ?
    O3A C6A C5A . . 116.0(2) ?
    O2B C6B O3B . . 126.9(3) ?
    O2B C6B C5B . . 119.0(2) ?
    O3B C6B C5B . . 114.0(2) ?
    O4A C7A O5A . . 126.4(2) ?
    O4A C7A C1A . . 118.3(2) ?
    O5A C7A C1A . . 115.3(2) ?
    O4B C7B O5B . . 125.3(3) ?
    O4B C7B C1B . . 119.6(2) ?
    O5B C7B C1B . . 115.1(2) ?
    C10A N3A C8A . . 115.3(2) yes
    C9A N4A C8A . . 115.7(2) yes
    C10A N5A C9A . . 120.3(2) yes
    C10A N5A H5A . . 116(2) ?
    C9A N5A H5A . . 123(2) ?
    C8A N6A H7 . . 120.0 ?
    C8A N6A H8 . . 120.0 ?
    H7 N6A H8 . . 120.0 ?
    C9A N7A H11 . . 120.0 ?
    C9A N7A H12 . . 120.0 ?
    H11 N7A H12 . . 120.0 ?
    C10A N8A H9 . . 120.0 ?
    C10A N8A H10 . . 120.0 ?
    H9 N8A H10 . . 120.0 ?
    N6A C8A N4A . . 115.9(3) ?
    N6A C8A N3A . . 117.4(3) ?
    N4A C8A N3A . . 126.7(2) ?
    N7A C9A N4A . . 121.1(3) ?
    N7A C9A N5A . . 117.8(3) ?
    N4A C9A N5A . . 121.0(3) ?
    N8A C10A N3A . . 121.4(3) ?
    N8A C10A N5A . . 117.5(3) ?
    N3A C10A N5A . . 121.0(3) ?
    C8B N3B C10B . . 115.4(2) yes
    C9B N4B C10B . . 115.2(2) yes
    C9B N5B C8B . . 119.7(2) yes
    C9B N5B H5B . . 117(2) ?
    C8B N5B H5B . . 123(2) ?
    C10B N6B H5 . . 120.0 ?
    C10B N6B H6 . . 120.0 ?
    H5 N6B H6 . . 120.0 ?
    C9B N7B H1 . . 120.0 ?
    C9B N7B H2 . . 120.0 ?
    H1 N7B H2 . . 120.0 ?
    C8B N8B H3 . . 120.0 ?
    C8B N8B H4 . . 120.0 ?
    H3 N8B H4 . . 120.0 ?
    N8B C8B N3B . . 120.8(2) ?
    N8B C8B N5B . . 118.1(2) ?
    N3B C8B N5B . . 121.1(2) ?
    N4B C9B N7B . . 121.9(2) ?
    N4B C9B N5B . . 121.5(2) ?
    N7B C9B N5B . . 116.5(2) ?
    N3B C10B N6B . . 115.5(3) ?
    N3B C10B N4B . . 127.1(2) ?
    N6B C10B N4B . . 117.4(2) ?
    H61 O6 H62 . . 101(3) ?
    H71 O7 H72 . . 104(4) ?
    H81 O8 H82 . . 116(4) ?
    H91 O9 H92 . . 121(4) ?
    H101 O10 H102 . . 85(4) ?
    H111 O11 H112 . . 89(6) ?
loop_
    _geom_torsion_atom_site_label_1
    _geom_torsion_atom_site_label_2
    _geom_torsion_atom_site_label_3
    _geom_torsion_atom_site_label_4
    _geom_torsion_site_symmetry_1
    _geom_torsion_site_symmetry_2
    _geom_torsion_site_symmetry_3
    _geom_torsion_site_symmetry_4
    _geom_torsion
    _geom_torsion_publ_flag
    N1B Cu1 O3A C6A . . . . -174.06(18) ?
    N1A Cu1 O3A C6A . . . . 1.43(18) ?
    O3B Cu1 O3A C6A . . . . 107.24(18) ?
    O5B Cu1 O3A C6A . . . . -96.68(18) ?
    O5A Cu1 O3A C6A . . . . 6.7(3) ?
    N1B Cu1 O3B C6B . . . . 1.61(19) ?
    N1A Cu1 O3B C6B . . . . -172.46(19) ?
    O5B Cu1 O3B C6B . . . . 14.9(3) ?
    O5A Cu1 O3B C6B . . . . -96.53(19) ?
    O3A Cu1 O3B C6B . . . . 110.41(19) ?
    N1B Cu1 O5A C7A . . . . 169.77(19) ?
    N1A Cu1 O5A C7A . . . . -5.67(19) ?
    O3B Cu1 O5A C7A . . . . -112.23(19) ?
    O5B Cu1 O5A C7A . . . . 90.25(19) ?
    O3A Cu1 O5A C7A . . . . -11.0(3) ?
    N1B Cu1 O5B C7B . . . . -5.00(19) ?
    N1A Cu1 O5B C7B . . . . 168.87(19) ?
    O3B Cu1 O5B C7B . . . . -18.3(3) ?
    O5A Cu1 O5B C7B . . . . 91.90(19) ?
    O3A Cu1 O5B C7B . . . . -114.98(19) ?
    N1B Cu1 N1A C5A . . . . 140.1(6) ?
    O3B Cu1 N1A C5A . . . . -93.80(19) ?
    O5B Cu1 N1A C5A . . . . 83.18(19) ?
    O5A Cu1 N1A C5A . . . . 179.1(2) ?
    O3A Cu1 N1A C5A . . . . -3.38(18) ?
    N1B Cu1 N1A C1A . . . . -34.3(8) ?
    O3B Cu1 N1A C1A . . . . 91.79(19) ?
    O5B Cu1 N1A C1A . . . . -91.23(19) ?
    O5A Cu1 N1A C1A . . . . 4.72(18) ?
    O3A Cu1 N1A C1A . . . . -177.8(2) ?
    N1A Cu1 N1B C5B . . . . 121.0(6) ?
    O3B Cu1 N1B C5B . . . . -6.50(19) ?
    O5B Cu1 N1B C5B . . . . 179.0(2) ?
    O5A Cu1 N1B C5B . . . . 82.9(2) ?
    O3A Cu1 N1B C5B . . . . -96.7(2) ?
    N1A Cu1 N1B C1B . . . . -49.6(7) ?
    O3B Cu1 N1B C1B . . . . -177.1(2) ?
    O5B Cu1 N1B C1B . . . . 8.34(19) ?
    O5A Cu1 N1B C1B . . . . -87.8(2) ?
    O3A Cu1 N1B C1B . . . . 92.6(2) ?
    C5A N1A C1A C2A . . . . 1.1(4) ?
    Cu1 N1A C1A C2A . . . . 175.49(19) ?
    C5A N1A C1A C7A . . . . -177.9(2) ?
    Cu1 N1A C1A C7A . . . . -3.5(3) ?
    C5B N1B C1B C2B . . . . -0.7(4) ?
    Cu1 N1B C1B C2B . . . . 169.8(2) ?
    C5B N1B C1B C7B . . . . 179.4(2) ?
    Cu1 N1B C1B C7B . . . . -10.0(3) ?
    N1A C1A C2A C3A . . . . -0.9(4) ?
    C7A C1A C2A C3A . . . . 178.0(2) ?
    N1B C1B C2B C3B . . . . 0.0(4) ?
    C7B C1B C2B C3B . . . . 179.9(3) ?
    C1A C2A C3A O1A . . . . -179.3(2) ?
    C1A C2A C3A C4A . . . . -0.3(4) ?
    C1B C2B C3B O1B . . . . -179.1(2) ?
    C1B C2B C3B C4B . . . . 1.2(4) ?
    O1A C3A C4A C5A . . . . -179.7(2) ?
    C2A C3A C4A C5A . . . . 1.4(4) ?
    O1B C3B C4B C5B . . . . 178.8(3) ?
    C2B C3B C4B C5B . . . . -1.5(4) ?
    C1A N1A C5A C4A . . . . 0.1(4) ?
    Cu1 N1A C5A C4A . . . . -174.41(19) ?
    C1A N1A C5A C6A . . . . 179.2(2) ?
    Cu1 N1A C5A C6A . . . . 4.7(3) ?
    C3A C4A C5A N1A . . . . -1.3(4) ?
    C3A C4A C5A C6A . . . . 179.7(2) ?
    C1B N1B C5B C4B . . . . 0.4(4) ?
    Cu1 N1B C5B C4B . . . . -170.2(2) ?
    C1B N1B C5B C6B . . . . -179.7(2) ?
    Cu1 N1B C5B C6B . . . . 9.8(3) ?
    C3B C4B C5B N1B . . . . 0.8(4) ?
    C3B C4B C5B C6B . . . . -179.2(3) ?
    Cu1 O3A C6A O2A . . . . -179.5(2) ?
    Cu1 O3A C6A C5A . . . . 0.5(3) ?
    N1A C5A C6A O2A . . . . 176.8(2) ?
    C4A C5A C6A O2A . . . . -4.1(4) ?
    N1A C5A C6A O3A . . . . -3.2(3) ?
    C4A C5A C6A O3A . . . . 175.9(2) ?
    Cu1 O3B C6B O2B . . . . -178.7(3) ?
    Cu1 O3B C6B C5B . . . . 2.8(3) ?
    N1B C5B C6B O2B . . . . 173.5(3) ?
    C4B C5B C6B O2B . . . . -6.5(4) ?
    N1B C5B C6B O3B . . . . -7.8(3) ?
    C4B C5B C6B O3B . . . . 172.1(3) ?
    Cu1 O5A C7A O4A . . . . -173.7(2) ?
    Cu1 O5A C7A C1A . . . . 5.5(3) ?
    N1A C1A C7A O4A . . . . 177.3(2) ?
    C2A C1A C7A O4A . . . . -1.6(4) ?
    N1A C1A C7A O5A . . . . -2.0(3) ?
    C2A C1A C7A O5A . . . . 179.1(2) ?
    Cu1 O5B C7B O4B . . . . 179.7(3) ?
    Cu1 O5B C7B C1B . . . . 1.3(3) ?
    N1B C1B C7B O4B . . . . -173.3(3) ?
    C2B C1B C7B O4B . . . . 6.8(5) ?
    N1B C1B C7B O5B . . . . 5.2(4) ?
    C2B C1B C7B O5B . . . . -174.7(3) ?
    C9A N4A C8A N6A . . . . -179.6(3) ?
    C9A N4A C8A N3A . . . . 0.4(4) ?
    C10A N3A C8A N6A . . . . -179.8(3) ?
    C10A N3A C8A N4A . . . . 0.1(4) ?
    C8A N4A C9A N7A . . . . -179.7(3) ?
    C8A N4A C9A N5A . . . . -1.2(4) ?
    C10A N5A C9A N7A . . . . 180.0(3) ?
    C10A N5A C9A N4A . . . . 1.4(4) ?
    C8A N3A C10A N8A . . . . 179.5(3) ?
    C8A N3A C10A N5A . . . . 0.0(4) ?
    C9A N5A C10A N8A . . . . 179.7(3) ?
    C9A N5A C10A N3A . . . . -0.8(4) ?
    C10B N3B C8B N8B . . . . -178.3(2) ?
    C10B N3B C8B N5B . . . . 1.1(4) ?
    C9B N5B C8B N8B . . . . -180.0(2) ?
    C9B N5B C8B N3B . . . . 0.5(4) ?
    C10B N4B C9B N7B . . . . -177.6(2) ?
    C10B N4B C9B N5B . . . . 1.9(4) ?
    C8B N5B C9B N4B . . . . -2.2(4) ?
    C8B N5B C9B N7B . . . . 177.4(2) ?
    C8B N3B C10B N6B . . . . 178.4(2) ?
    C8B N3B C10B N4B . . . . -1.5(4) ?
    C9B N4B C10B N3B . . . . 0.0(4) ?
    C9B N4B C10B N6B . . . . -179.9(2) ?
loop_
    _geom_hbond_atom_site_label_D
    _geom_hbond_atom_site_label_H
    _geom_hbond_atom_site_label_A
    _geom_hbond_site_symmetry_A
    _geom_hbond_distance_DH
    _geom_hbond_distance_HA
    _geom_hbond_distance_DA
    _geom_hbond_angle_DHA
    O1A H1A O7 4_575 0.74(3) 1.84(3) 2.573(3) 169(4)
    O1B H1B O6 3_676 0.76(4) 1.83(4) 2.579(3) 173(4)
    N5A H5A O10 3_676 0.77(2) 2.06(3) 2.787(3) 159(3)
    N6A H7 O4B 1_554 0.86 2.13 2.980(3) 172.8
    N6A H8 O11 . 0.86 2.13 2.962(4) 161.6
    N7A H11 O1B 1_554 0.86 2.25 3.106(3) 172.4
    N7A H12 O9 3_675 0.86 2.11 2.910(4) 154.9
    N8A H9 N3A 3_576 0.86 2.11 2.973(4) 177.2
    N8A H10 O10 3_676 0.86 2.25 2.986(4) 144.2
    N8A H10 O11 3_576 0.86 2.56 3.202(4) 132.5
    N5B H5B O2A 4_676 0.78(2) 1.96(3) 2.698(3) 157(3)
    N6B H5 O1A 4_575 0.86 2.28 3.131(3) 170.0
    N6B H6 O9 . 0.86 2.38 2.905(3) 119.8
    N7B H1 O5B 1_655 0.86 2.24 3.021(3) 151.2
    N7B H2 O2A 4_676 0.86 2.11 2.852(3) 144.4
    N8B H3 O4A 4_575 0.86 2.10 2.930(3) 162.9
    N8B H4 O8 4_676 0.86 2.01 2.857(3) 169.4
    O6 H61 O5A . 0.83(2) 1.87(2) 2.706(3) 177(4)
    O6 H62 O2B 1_556 0.81(2) 1.97(2) 2.756(3) 163(4)
    O7 H71 O3B 1_556 0.82(2) 1.94(2) 2.741(3) 163(4)
    O7 H72 O5B . 0.82(2) 1.95(2) 2.766(3) 171(4)
    O8 H81 O4B 1_554 0.86(2) 1.86(2) 2.714(3) 173(4)
    O8 H82 O3A . 0.83(2) 1.90(2) 2.701(3) 162(4)
    O9 H91 O3B . 0.88(2) 1.97(2) 2.839(3) 172(4)
    O9 H92 O4A 1_554 0.88(2) 2.13(2) 3.005(3) 176(4)
    O10 H101 O8 1_656 0.84(4) 2.24(3) 3.030(4) 157(5)
    O10 H102 O4A . 0.89(4) 2.39(5) 2.695(3) 101(4)
    O11 H111 O10 1_455 0.85(2) 2.44(4) 3.196(5) 149(7)
    O11 H112 N4B 1_455 0.83(6) 2.53(7) 2.996(4) 116(6)
    O11 H112 O8 . 0.83(6) 2.60(8) 3.090(5) 118(7)
