# Supplementary material for: Bis(2,4,6-triamino-1,3,5-triazin-1-ium) bis­(4-hydroxy­pyridine-2,6-carboxyl­ato)­cuprate(II) hexa­hydrate
Source: Acta Crystallogr Sect E Struct Rep Online. 2008 Aug 16;64(Pt 9):m1173–4. doi: 10.1107/S160053680802566X (PMC2960606; doi:10.1107/S160053680802566X)
Supplement: Supplementary file 2 [file e-64-m1173-Isup2.hkl]

# 
# h,k,l, Fc-squared, Fo-squared, sigma(Fo-squared) and status flag 
# 
data_I
_shelx_title ' em4       P21/a        R =  New: P21/c' 
_shelx_refln_list_code          4 
_shelx_F_calc_maximum      443.20 
_exptl_crystal_F_000      1628.00 
_reflns_d_resolution_high  0.7495 
 
loop_ 
 _symmetry_equiv_pos_as_xyz 
 'x, y, z' 
 '-x, y+1/2, -z+1/2' 
 '-x, -y, -z' 
 'x, -y-1/2, z-1/2' 
 
_cell_length_a    11.2894 
_cell_length_b    37.7699 
_cell_length_c     7.3414 
_cell_angle_alpha  90.000 
_cell_angle_beta   94.016 
_cell_angle_gamma  90.000 
 
_shelx_F_squared_multiplier     1.000 
 
loop_ 
 _refln_index_h 
 _refln_index_k 
 _refln_index_l 
 _refln_F_squared_calc 
 _refln_F_squared_meas 
 _refln_F_squared_sigma 
 _refln_observed_status 
   1   0   0    13569.84    14728.46    148.15 o 
   2   0   0    23368.34    22763.43    217.33 o 
   3   0   0       71.28       65.02     13.51 o 
   4   0   0     2647.45     2610.52    133.87 o 
   5   0   0     3447.44     3572.16     68.52 o 
   6   0   0      800.05      727.51     61.73 o 
   7   0   0      221.05      162.79     25.99 o 
   8   0   0     1233.15     1123.64     83.36 o 
   9   0   0      127.29      138.32     31.06 o 
  10   0   0       34.58       46.42     39.55 o 
  11   0   0       68.82       55.89     40.48 o 
  12   0   0      535.37      544.74     68.51 o 
  13   0   0       99.26       78.35     51.24 o 
  14   0   0       22.18        2.04     51.24 o 
   1   1   0     2215.05     2348.93     26.24 o 
   2   1   0     2223.03     2467.38     27.40 o 
   3   1   0       21.61        5.78      8.51 o 
   4   1   0     3997.41     3694.51     45.67 o 
   5   1   0     6931.96     7349.80     75.04 o 
   6   1   0    18773.16    18882.23    178.08 o 
   7   1   0     5143.32     5534.50     72.99 o 
   8   1   0      323.67      309.72     23.74 o 
   9   1   0     1671.83     1762.32     53.77 o 
  10   1   0      532.84      482.98     50.87 o 
  11   1   0      286.66      345.72     58.30 o 
  12   1   0      331.80      377.43     51.89 o 
  13   1   0      331.53      391.03     47.85 o 
  14   1   0      114.98      154.93     49.11 o 
   1   2   0     1058.38     1038.95     17.93 o 
   2   2   0     6022.30     5974.23     45.80 o 
   3   2   0      247.41      221.36     14.26 o 
   4   2   0     2834.88     3072.12     41.41 o 
   5   2   0       52.30       58.44     12.22 o 
   6   2   0     2348.82     2393.55     73.43 o 
   7   2   0       12.37       35.30     14.88 o 
   8   2   0        0.37       -0.04     12.73 o 
   9   2   0       40.07       35.72     20.61 o 
  10   2   0      214.02      195.21     28.45 o 
  11   2   0      315.51      307.92     38.41 o 
  12   2   0        3.83      -21.10     27.75 o 
  13   2   0      168.93      183.96     49.85 o 
  14   2   0        1.50       15.82     37.34 o 
   1   3   0     4423.39     4348.60     52.87 o 
   2   3   0    10544.57    10677.47     85.50 o 
   3   3   0    10996.38    11255.60     79.75 o 
   4   3   0     1626.39     1462.49     23.30 o 
   5   3   0      837.25      914.23     20.81 o 
   6   3   0     1154.14     1056.70     24.06 o 
   7   3   0       19.93       20.69     13.21 o 
   8   3   0      451.50      503.44     44.75 o 
   9   3   0      138.09      168.57     25.29 o 
  10   3   0     2752.50     2601.62     68.15 o 
  11   3   0        2.73        6.53     26.76 o 
  12   3   0      163.05      143.19     36.95 o 
  13   3   0      240.54      215.63     41.61 o 
  14   3   0       19.23       40.51     43.26 o 
   0   4   0       29.03       62.01      8.99 o 
   1   4   0    43558.90    41323.96    298.78 o 
   2   4   0      506.55      513.92     13.89 o 
   3   4   0      941.70      953.52     36.37 o 
   4   4   0     9971.61    10763.95    122.21 o 
   5   4   0      394.29      411.97     15.99 o 
   6   4   0      982.78      844.19     22.85 o 
   7   4   0     1554.86     1600.53     31.68 o 
   8   4   0      148.96       94.04     22.09 o 
   9   4   0     1494.38     1486.38     91.00 o 
  10   4   0      474.99      483.09     36.40 o 
  11   4   0       10.57       30.61     24.54 o 
  12   4   0       30.42        1.94     30.96 o 
  13   4   0       18.45       27.63     32.91 o 
  14   4   0      119.42      134.77     42.93 o 
   1   5   0      632.96      570.87     13.61 o 
   2   5   0      606.10      620.27     17.52 o 
   3   5   0    19491.34    19014.14    135.26 o 
   4   5   0     2471.98     2013.87     40.33 o 
   5   5   0      681.32      608.15     26.58 o 
   6   5   0     2142.92     1823.91     67.76 o 
   7   5   0     3411.72     3354.36     63.64 o 
   8   5   0      113.70      114.81     23.13 o 
   9   5   0      297.25      272.28     29.13 o 
  10   5   0     2057.89     2022.93     61.08 o 
  11   5   0        7.83       28.01     24.70 o 
  12   5   0     2417.21     2262.67     82.13 o 
  13   5   0      826.78      751.10     58.03 o 
  14   5   0      374.03      519.15     55.60 o 
   0   6   0     1250.40     1305.44     31.51 o 
   1   6   0      151.32      183.98      8.03 o 
   2   6   0     5003.83     4793.63     47.38 o 
   3   6   0      382.35      370.40     12.32 o 
   4   6   0      166.18      199.38     14.89 o 
   5   6   0      142.26      160.27     18.27 o 
   6   6   0     1605.30     1921.64     70.67 o 
   7   6   0     2222.20     2089.12     51.20 o 
   8   6   0     1906.82     1848.13     67.52 o 
   9   6   0      722.95      780.91     47.09 o 
  10   6   0      156.65      149.72     28.14 o 
  11   6   0        1.27       17.20     23.96 o 
  12   6   0      349.15      300.52     43.05 o 
  13   6   0       99.12       90.22     44.10 o 
  14   6   0        0.41       19.72     35.85 o 
   1   7   0     3417.45     3264.10     31.94 o 
   2   7   0     1546.88     1399.71     37.84 o 
   3   7   0       83.51      117.43     11.44 o 
   4   7   0      948.39      917.03     29.88 o 
   5   7   0     1755.85     1776.47     45.20 o 
   6   7   0      934.22      946.35     35.35 o 
   7   7   0      270.39      279.72     38.93 o 
   8   7   0      456.75      466.79     31.79 o 
   9   7   0       30.25       16.77     21.07 o 
  10   7   0      242.07      208.43     30.83 o 
  11   7   0      572.51      511.21     47.10 o 
  12   7   0       27.12      -29.39     29.39 o 
  13   7   0        3.01       10.22     32.49 o 
  14   7   0      112.33      107.50     41.42 o 
   0   8   0     5665.95     5979.57     81.98 o 
   1   8   0      171.26       99.82     11.12 o 
   2   8   0     1306.30     1177.83     23.90 o 
   3   8   0      851.25      779.16     21.46 o 
   4   8   0       59.67      102.23      9.35 o 
   5   8   0      605.59      627.94     35.13 o 
   6   8   0    10057.22     9751.68    116.53 o 
   7   8   0      864.46      799.07     54.19 o 
   8   8   0     3649.01     3532.12    127.96 o 
   9   8   0      959.03     1031.29     97.35 o 
  10   8   0     2729.02     2543.96     68.60 o 
  11   8   0      214.22      234.50     32.93 o 
  12   8   0        2.02       -5.01     26.40 o 
  13   8   0       96.79      108.30     38.00 o 
  14   8   0      135.67      135.98     37.52 o 
   1   9   0      574.18      545.56     18.57 o 
   2   9   0     1578.94     1606.15     25.26 o 
   3   9   0    18194.90    17481.07    411.18 o 
   4   9   0     4121.54     3708.98     51.83 o 
   5   9   0     2845.43     2801.89     47.46 o 
   6   9   0     3444.52     3199.78     81.57 o 
   7   9   0      152.04      162.28     23.19 o 
   8   9   0       80.56       80.73     47.05 o 
   9   9   0      189.52      219.28     32.65 o 
  10   9   0       29.75       63.22     25.79 o 
  11   9   0     1070.44     1073.91     83.49 o 
  12   9   0      183.39      255.75     36.01 o 
  13   9   0      880.14      860.14     62.67 o 
  14   9   0       16.99       54.25     34.79 o 
   0  10   0     5154.44     5166.11    127.74 o 
   1  10   0     6808.53     7079.99     62.43 o 
   2  10   0     2204.61     2134.33     27.82 o 
   3  10   0     3120.22     3013.46     43.49 o 
   4  10   0      984.49     1063.46     26.17 o 
   5  10   0      427.64      530.57     21.23 o 
   6  10   0     1388.85     1301.74     42.76 o 
   7  10   0     4701.92     4598.10     81.42 o 
   8  10   0       22.47       41.84     21.00 o 
   9  10   0     3593.56     3413.66     76.52 o 
  10  10   0      409.94      469.19     37.72 o 
  11  10   0       89.46      138.84     33.49 o 
  12  10   0      235.81      246.30     43.43 o 
  13  10   0      339.90      348.90     48.66 o 
  14  10   0       18.25       83.25     48.55 o 
   1  11   0       46.96       61.72     11.87 o 
   2  11   0      354.46      302.25     18.01 o 
   3  11   0     4055.70     4127.09     79.72 o 
   4  11   0     2725.07     2992.60     42.78 o 
   5  11   0      219.53      261.81     29.43 o 
   6  11   0      447.61      405.61     28.18 o 
   7  11   0       89.10       94.32     24.94 o 
   8  11   0        7.39       32.12     20.92 o 
   9  11   0       10.17       -7.03     22.19 o 
  10  11   0     1412.33     1285.37     53.57 o 
  11  11   0       42.19      -11.79     25.79 o 
  12  11   0     1078.53     1072.60     55.90 o 
  13  11   0       41.99       37.60     31.43 o 
  14  11   0       15.87       18.08     32.23 o 
   0  12   0    24816.20    24365.06    326.68 o 
   1  12   0      703.54      679.10     34.22 o 
   2  12   0     2111.52     2203.56     33.21 o 
   3  12   0     1970.40     2035.86     49.28 o 
   4  12   0      440.69      617.01     22.60 o 
   5  12   0     3571.57     3809.52     86.85 o 
   6  12   0     3011.07     2842.14     62.80 o 
   7  12   0     1018.24     1020.94     81.01 o 
   8  12   0     1200.79     1140.91     47.54 o 
   9  12   0      493.06      552.65     54.81 o 
  10  12   0      157.91      148.10     28.96 o 
  11  12   0      719.20      685.61     46.26 o 
  12  12   0       50.83       59.81     29.49 o 
  13  12   0       98.81      137.91     34.45 o 
  14  12   0      102.86      115.30     37.53 o 
   1  13   0        4.05        3.05     11.14 o 
   2  13   0       46.62       22.81     10.89 o 
   3  13   0      779.39      606.14     18.95 o 
   4  13   0     8576.78     8681.96    172.20 o 
   5  13   0     1762.36     1795.37     42.04 o 
   6  13   0    10092.86    10331.25    173.81 o 
   7  13   0     2079.32     2095.85     58.96 o 
   8  13   0      178.88      155.72     27.36 o 
   9  13   0     1840.10     1792.21     59.96 o 
  10  13   0     4907.80     4567.41     96.61 o 
  11  13   0     3910.45     3951.35     94.14 o 
  12  13   0     1554.67     1530.67     81.74 o 
  13  13   0       65.75      114.41     36.77 o 
  14  13   0      200.38      152.98     39.46 o 
   0  14   0      544.13      315.29     34.44 o 
   1  14   0    17506.58    17402.90    270.48 o 
   2  14   0       32.29       16.99     11.86 o 
   3  14   0      168.81      222.82     13.88 o 
   4  14   0    10449.92    11328.42    191.03 o 
   5  14   0     1087.79     1107.94     56.15 o 
   6  14   0     1133.90     1142.19     56.04 o 
   7  14   0      515.16      478.86     35.17 o 
   8  14   0     1719.68     1734.76     57.89 o 
   9  14   0     3165.41     3083.55     77.62 o 
  10  14   0     1595.19     1508.16     66.52 o 
  11  14   0      766.95      801.25     63.48 o 
  12  14   0       81.10       81.44     28.98 o 
  13  14   0      136.45      180.65     34.09 o 
  14  14   0       15.80       36.44     35.03 o 
   1  15   0     9834.40    10902.04     95.00 o 
   2  15   0      709.68      841.59     26.73 o 
   3  15   0     6025.88     6340.47    103.49 o 
   4  15   0     5097.93     5708.60     84.62 o 
   5  15   0      139.38      133.82     14.74 o 
   6  15   0      204.96      207.49     16.69 o 
   7  15   0      705.78      712.00     67.45 o 
   8  15   0       14.54       -2.29     21.69 o 
   9  15   0        8.90       46.30     24.80 o 
  10  15   0       99.19      151.54     30.86 o 
  11  15   0        4.42       25.02     30.40 o 
  12  15   0      178.94      170.34     32.21 o 
  13  15   0      186.49      179.39     34.91 o 
  14  15   0       70.13      101.22     44.83 o 
   0  16   0     8485.13     8781.53    131.94 o 
   1  16   0     1703.22     1819.67     74.73 o 
   2  16   0    20935.19    22615.50    357.78 o 
   3  16   0     2262.77     2661.35     73.89 o 
   4  16   0      199.66      238.51     15.87 o 
   5  16   0      731.07      812.86     25.74 o 
   6  16   0        3.11        1.65     14.35 o 
   7  16   0      566.63      594.61     32.70 o 
   8  16   0      785.51      641.80     41.90 o 
   9  16   0       76.22       87.37     29.56 o 
  10  16   0        2.08       34.68     27.92 o 
  11  16   0       29.33       78.25     37.38 o 
  12  16   0      169.92      154.55     39.15 o 
  13  16   0       75.96      105.35     35.13 o 
  14  16   0       78.69       78.88     42.15 o 
   1  17   0      649.20      660.25     37.47 o 
   2  17   0      583.55      499.92     23.28 o 
   3  17   0    11664.05    11589.30    252.83 o 
   4  17   0     1782.82     1648.46     61.09 o 
   5  17   0      442.16      422.14     20.90 o 
   6  17   0        9.90      -14.16     14.16 o 
   7  17   0     2742.63     2905.05    145.54 o 
   8  17   0     2364.93     2401.63     60.06 o 
   9  17   0       79.03       78.11     23.64 o 
  10  17   0     1176.49     1153.73     48.51 o 
  11  17   0     1957.48     1998.63     62.89 o 
  12  17   0      594.68      656.57     44.50 o 
  13  17   0       30.14       57.84     35.26 o 
  14  17   0        2.14      -56.68     67.21 o 
   0  18   0     1141.56     1089.00     51.99 o 
   1  18   0     3201.85     3046.24     62.25 o 
   2  18   0     8009.87     8231.42    164.01 o 
   3  18   0       38.17       98.25     16.23 o 
   4  18   0     3834.13     4203.17    121.50 o 
   5  18   0     2585.02     2537.84     54.51 o 
   6  18   0      336.42      302.98     37.32 o 
   7  18   0     2661.55     2609.23     90.69 o 
   8  18   0     3572.76     3741.45     96.32 o 
   9  18   0     1489.01     1483.73     81.06 o 
  10  18   0       47.80       72.99     32.08 o 
  11  18   0       97.22       94.49     27.14 o 
  12  18   0       68.89       55.15     39.21 o 
  13  18   0        2.64      -12.31     39.79 o 
  14  18   0       10.96      -53.29     53.29 o 
   1  19   0     1351.22     1293.61     48.80 o 
   2  19   0     8310.50     8771.51    149.88 o 
   3  19   0       38.70       16.32     14.21 o 
   4  19   0      113.62       87.92     14.00 o 
   5  19   0        3.65       11.16     13.10 o 
   6  19   0      104.66       98.89     20.83 o 
   7  19   0      217.75      247.88     27.66 o 
   8  19   0      470.57      471.80     33.76 o 
   9  19   0      152.43      182.94     27.45 o 
  10  19   0       41.28       40.82     23.57 o 
  11  19   0       17.29       31.36     28.45 o 
  12  19   0       12.40       26.17     29.11 o 
  13  19   0       93.70      109.67     44.10 o 
   0  20   0      160.80      167.78     21.83 o 
   1  20   0    10695.04    11455.18    122.95 o 
   2  20   0      265.23      292.58     21.40 o 
   3  20   0      805.23      916.37     31.79 o 
   4  20   0        1.38       17.98     12.26 o 
   5  20   0      100.44      118.96     21.89 o 
   6  20   0        9.24       24.58     18.13 o 
   7  20   0      190.66      230.04     25.97 o 
   8  20   0      244.89      266.70     30.17 o 
   9  20   0      189.45      183.05     32.07 o 
  10  20   0      283.32      344.08     40.17 o 
  11  20   0       18.45      -18.06     26.13 o 
  12  20   0       30.33        2.13     30.21 o 
  13  20   0        3.69        1.79     37.34 o 
   1  21   0       22.67       31.38     16.43 o 
   2  21   0    14244.40    14607.38    129.05 o 
   3  21   0      882.50      782.41     30.36 o 
   4  21   0      284.29      278.03     27.80 o 
   5  21   0     5594.97     5811.57     93.67 o 
   6  21   0     1107.09     1141.42     36.47 o 
   7  21   0       61.85       25.72     20.72 o 
   8  21   0       29.08       52.56     22.68 o 
   9  21   0       83.00      136.04     32.56 o 
  10  21   0      596.79      628.79     48.14 o 
  11  21   0      167.12      104.41     34.17 o 
  12  21   0      105.97       81.87     34.40 o 
  13  21   0       51.09       56.06     36.09 o 
   0  22   0     1837.70     2165.47     55.65 o 
   1  22   0     4427.53     4345.57     63.71 o 
   2  22   0       18.75       50.11     23.71 o 
   3  22   0      317.74      312.86     24.15 o 
   4  22   0        0.04        4.90     16.00 o 
   5  22   0     4017.36     3971.50    164.79 o 
   6  22   0      253.14      272.99     36.79 o 
   7  22   0     3507.59     3499.87     85.96 o 
   8  22   0      105.68      154.58     32.26 o 
   9  22   0      939.87      910.21     72.37 o 
  10  22   0       78.35       96.97     35.81 o 
  11  22   0      976.11      983.93     60.04 o 
  12  22   0      157.46      104.91     35.02 o 
  13  22   0       47.42       81.18     37.71 o 
   1  23   0     2349.85     2433.62     54.17 o 
   2  23   0       48.97      107.97     19.43 o 
   3  23   0      342.71      326.87     24.57 o 
   4  23   0      271.63      267.43     23.70 o 
   5  23   0     3424.54     3599.12     87.73 o 
   6  23   0       30.54       -2.87     23.37 o 
   7  23   0      568.17      535.04     42.36 o 
   8  23   0       46.68       68.43     29.79 o 
   9  23   0       30.39       53.52     28.94 o 
  10  23   0      531.54      504.05     52.02 o 
  11  23   0     1772.06     1790.94     75.27 o 
  12  23   0      423.47      472.06     49.70 o 
  13  23   0      148.83      170.80     42.36 o 
   0  24   0      456.32      565.92     41.97 o 
   1  24   0       40.84       77.26     17.67 o 
   2  24   0      192.55      246.12     22.99 o 
   3  24   0       19.61       37.88     19.01 o 
   4  24   0      150.77      135.73     21.33 o 
   5  24   0        0.33      -13.12     17.29 o 
   6  24   0      844.47      710.74     50.63 o 
   7  24   0      233.52      304.00     41.73 o 
   8  24   0      733.98      680.00     48.49 o 
   9  24   0       37.64       -7.08     27.97 o 
  10  24   0        3.82       40.15     31.92 o 
  11  24   0      109.78      107.00     35.36 o 
  12  24   0       40.59       67.26     34.65 o 
  13  24   0      165.72      138.44     42.57 o 
   1  25   0      555.59      612.17     25.82 o 
   2  25   0      507.46      434.62     23.10 o 
   3  25   0     2763.99     2737.74     73.79 o 
   4  25   0     1071.52     1046.02     38.77 o 
   5  25   0      897.57      905.19     77.21 o 
   6  25   0      602.21      573.61     51.70 o 
   7  25   0     2888.43     2835.19     90.26 o 
   8  25   0      543.67      496.40     45.48 o 
   9  25   0      229.91      195.96     37.87 o 
  10  25   0      327.48      305.50     61.34 o 
  11  25   0     1263.79     1152.16     65.77 o 
  12  25   0        4.71       12.34     33.44 o 
  13  25   0      115.49      114.90     41.49 o 
   0  26   0     7475.37     7278.79    410.34 o 
   1  26   0    11278.24    11392.36    104.51 o 
   2  26   0     1168.72     1134.43     32.82 o 
   3  26   0      555.81      540.77     24.78 o 
   4  26   0     2562.88     2690.83     87.56 o 
   5  26   0      539.70      577.69     37.25 o 
   6  26   0     2224.55     2186.02    150.76 o 
   7  26   0     1020.66     1097.35     57.53 o 
   8  26   0     3523.70     3606.30     97.83 o 
   9  26   0     1017.81      947.09     59.23 o 
  10  26   0      649.66      645.92     94.22 o 
  11  26   0      139.56      163.28     40.85 o 
  12  26   0       28.98       41.25     34.48 o 
   1  27   0     3143.32     3152.45     55.20 o 
   2  27   0      677.96      637.62     27.44 o 
   3  27   0      875.29      845.64     47.51 o 
   4  27   0     1327.83     1310.54     65.64 o 
   5  27   0     4804.64     4696.59     88.04 o 
   6  27   0     1132.49     1188.76     59.78 o 
   7  27   0        7.40       52.14     29.01 o 
   8  27   0      198.83      234.76     38.76 o 
   9  27   0      228.41      167.56     37.85 o 
  10  27   0     1538.13     1556.24     75.31 o 
  11  27   0      262.87      285.73     45.69 o 
  12  27   0      419.38      353.84     50.24 o 
   0  28   0       63.56       72.79     24.42 o 
   1  28   0      146.07      178.85     19.99 o 
   2  28   0     1901.63     1858.54     42.70 o 
   3  28   0     1211.08     1284.10     43.87 o 
   4  28   0        3.91       11.36     19.82 o 
   5  28   0       33.00       56.73     24.82 o 
   6  28   0      263.67      322.13     40.01 o 
   7  28   0       26.20        8.23     27.31 o 
   8  28   0      993.15      911.16     58.03 o 
   9  28   0       12.44       34.83     31.14 o 
  10  28   0        8.61       24.70     55.75 o 
  11  28   0       67.61      -13.92     37.02 o 
  12  28   0       27.60       35.63     35.70 o 
   1  29   0        0.45       -7.86     18.35 o 
   2  29   0      695.12      788.42     36.50 o 
   3  29   0      109.74      131.08     23.36 o 
   4  29   0     3061.59     3021.43     64.41 o 
   5  29   0       13.67       16.82     23.12 o 
   6  29   0      298.25      277.17     39.52 o 
   7  29   0        1.09      -22.52     35.11 o 
   8  29   0      192.59      184.32     37.79 o 
   9  29   0        1.43       12.85     30.94 o 
  10  29   0      772.10      722.34     57.97 o 
  11  29   0       11.68       19.21     33.82 o 
  12  29   0      226.69      104.19     57.63 o 
   0  30   0      293.50      332.59     44.52 o 
   1  30   0     2419.90     2329.30     48.32 o 
   2  30   0        6.77        6.63     17.71 o 
   3  30   0       82.99      109.69     23.33 o 
   4  30   0       99.51       98.16     23.44 o 
   5  30   0      984.24      912.93     66.97 o 
   6  30   0      882.68      851.71     99.79 o 
   7  30   0     2371.49     2449.09     84.99 o 
   8  30   0     1631.87     1600.36    121.15 o 
   9  30   0      960.09      932.22     62.84 o 
  10  30   0      366.05      355.44     48.95 o 
  11  30   0       31.66        0.95     32.67 o 
  12  30   0       56.72       67.21     40.26 o 
   1  31   0     5407.71     5293.45    123.37 o 
   2  31   0     8598.48     8766.56    337.84 o 
   3  31   0       11.90      -18.76     18.76 o 
   4  31   0     1779.53     1845.67     61.22 o 
   5  31   0      253.00      304.17     39.70 o 
   6  31   0      865.97      880.02     56.63 o 
   7  31   0     2028.25     2180.55     81.20 o 
   8  31   0        6.65       17.27     30.24 o 
   9  31   0      801.65      806.62     83.17 o 
  10  31   0       17.23       -1.84     33.75 o 
  11  31   0     1073.27     1181.65     73.80 o 
   0  32   0      305.39      325.01     35.68 o 
   1  32   0      118.80      180.12     25.62 o 
   2  32   0        4.59       30.14     20.78 o 
   3  32   0      102.89      130.40     25.08 o 
   4  32   0      735.61      654.64     42.47 o 
   5  32   0     1369.24     1308.85     64.09 o 
   6  32   0      304.51      345.11    100.64 o 
   7  32   0      276.95      286.98     43.37 o 
   8  32   0     3058.45     2942.65     97.27 o 
   9  32   0     1034.41      915.98     63.16 o 
  10  32   0        1.59       82.72     36.79 o 
  11  32   0        0.97       31.96     36.41 o 
   1  33   0      109.04      145.94     21.44 o 
   2  33   0     3093.70     3020.21     76.13 o 
   3  33   0      165.17      146.82     25.90 o 
   4  33   0      383.06      356.66     36.90 o 
   5  33   0     2308.95     2317.12     83.38 o 
   6  33   0       66.87       55.95     30.48 o 
   7  33   0      469.49      496.45     49.54 o 
   8  33   0        9.33       -8.39     31.80 o 
   9  33   0      104.55       88.78     36.64 o 
  10  33   0       61.10       67.20     37.71 o 
  11  33   0      179.26      125.61     42.85 o 
   0  34   0     3060.65     2912.63     81.45 o 
   1  34   0     2970.52     2956.90    172.56 o 
   2  34   0       71.50       45.89     22.57 o 
   3  34   0      658.75      630.17     38.30 o 
   4  34   0      441.95      490.97     40.75 o 
   5  34   0       67.83       85.46     34.15 o 
   6  34   0       79.02       90.87     36.52 o 
   7  34   0      417.73      492.53     50.73 o 
   8  34   0      558.49      588.01     56.45 o 
   9  34   0     1437.37     1472.04     78.55 o 
  10  34   0       47.12       47.81     37.80 o 
  11  34   0       37.06       72.92     40.99 o 
   1  35   0      374.76      465.98     34.45 o 
   2  35   0     1067.04     1158.78     46.66 o 
   3  35   0      766.19      808.63     42.77 o 
   4  35   0       11.64       11.57     25.87 o 
   5  35   0     2011.33     1870.76     78.25 o 
   6  35   0     1223.03     1103.76     66.74 o 
   7  35   0      727.72      785.12     59.95 o 
   8  35   0       36.45       22.85     31.97 o 
   9  35   0       87.66      120.91     58.68 o 
  10  35   0       81.44      121.48     42.09 o 
   0  36   0     2086.70     1982.49    248.61 o 
   1  36   0     2582.65     2437.85     84.45 o 
   2  36   0     1338.81     1472.92     52.36 o 
   3  36   0       35.79       62.41     26.93 o 
   4  36   0       51.83       53.94     28.31 o 
   5  36   0       32.97       18.04     30.82 o 
   6  36   0      277.62      204.85     41.11 o 
   7  36   0      245.23      269.81     45.07 o 
   8  36   0      135.30      105.58     38.92 o 
   9  36   0       10.77       -5.27     34.43 o 
  10  36   0      115.09       39.72     39.90 o 
   1  37   0      970.65      861.50     63.02 o 
   2  37   0      153.84      140.54     30.76 o 
   3  37   0      243.50      213.80     33.65 o 
   4  37   0      251.37      212.48     35.42 o 
   5  37   0       20.05       51.81     33.82 o 
   6  37   0        1.71       16.14     31.68 o 
   7  37   0       18.71      -14.24     44.12 o 
   8  37   0      150.46      101.41     38.78 o 
   9  37   0        8.05       30.85     36.64 o 
  10  37   0       53.95       44.41     37.65 o 
   0  38   0      697.36      683.58     69.79 o 
   1  38   0      263.76      378.29     34.72 o 
   2  38   0      297.41      343.40     46.37 o 
   3  38   0      991.71      937.57     78.67 o 
   4  38   0      115.82      192.43     39.70 o 
   5  38   0      251.19      291.80     44.96 o 
   6  38   0       24.15       -8.59     33.82 o 
   7  38   0      147.65      104.95     40.60 o 
   8  38   0       37.21       17.11     43.89 o 
   9  38   0      141.04      102.94     42.68 o 
   1  39   0      138.89      186.42     35.78 o 
   2  39   0      529.37      560.41     39.98 o 
   3  39   0     1777.70     1876.08     79.89 o 
   4  39   0     1416.08     1227.56     75.60 o 
   5  39   0      678.66      620.82     87.95 o 
   6  39   0      490.32      488.13     54.91 o 
   7  39   0      131.70       78.54     39.71 o 
   8  39   0       12.65       19.11     36.18 o 
   9  39   0      302.41      277.45     52.16 o 
   0  40   0     3059.30     2992.35    122.84 o 
   1  40   0     2235.40     2250.81     76.37 o 
   2  40   0     2281.96     2337.81    127.67 o 
   3  40   0       31.29       43.68     28.32 o 
   4  40   0       14.63       14.33     31.49 o 
   5  40   0       68.14       81.80     36.16 o 
   6  40   0       65.60      128.02     41.59 o 
   7  40   0      225.89      193.43     45.30 o 
   8  40   0       97.05      113.45     42.37 o 
   9  40   0      206.65      174.55     61.97 o 
   1  41   0      300.84      284.69     40.66 o 
   2  41   0      947.93      836.70     52.30 o 
   3  41   0      311.33      391.93     42.89 o 
   4  41   0      160.90      161.40     44.23 o 
   5  41   0       19.58       19.58     33.22 o 
   6  41   0       42.41       29.32     36.67 o 
   7  41   0       57.61       45.68     38.61 o 
   8  41   0        0.40      -36.33     36.33 o 
   0  42   0      448.50      482.99     67.19 o 
   1  42   0      870.21      896.42     56.01 o 
   2  42   0        1.24      -32.70     32.70 o 
   3  42   0       11.30      -27.48     27.48 o 
   4  42   0       50.18       32.56     33.30 o 
   5  42   0        6.37       -0.50     38.31 o 
   6  42   0        0.51       27.56     36.06 o 
   7  42   0        3.40       16.52     36.06 o 
   8  42   0      246.61      187.34     48.85 o 
   1  43   0       63.65       79.73     34.52 o 
   2  43   0      531.30      466.66     56.83 o 
   3  43   0      305.14      304.03     43.16 o 
   4  43   0      799.25      774.56     95.79 o 
   5  43   0      247.76      277.28     65.58 o 
   6  43   0       85.67       19.79     40.90 o 
   7  43   0        4.71       -6.16     36.35 o 
   0  44   0     2729.43     2769.96    176.01 o 
   1  44   0      387.92      489.65     48.34 o 
   2  44   0      502.98      551.51     59.75 o 
   3  44   0      225.28      201.38     57.40 o 
   4  44   0       43.90      -13.63     34.31 o 
   5  44   0        1.16       36.64     36.70 o 
   6  44   0       90.79      123.94     58.75 o 
   7  44   0       28.28       24.93     48.63 o 
   1  45   0       18.62      -12.66     38.47 o 
   2  45   0      677.26      841.99     69.27 o 
   3  45   0      379.70      464.84    223.73 o 
   4  45   0      216.58      276.33     69.87 o 
   5  45   0        2.23      -13.24     33.56 o 
   6  45   0        7.66      -18.50     37.01 o 
   0  46   0       20.53       27.19     47.32 o 
   1  46   0        9.29      -10.20     36.95 o 
   2  46   0       57.94       38.84     43.55 o 
   3  46   0      212.21      241.20     89.03 o 
   4  46   0      437.38      539.53     75.48 o 
   5  46   0       31.49       27.81     38.79 o 
   6  46   0        2.68        2.94     43.68 o 
   1  47   0        1.03       51.40     42.05 o 
   2  47   0      552.57      805.74     70.40 o 
   3  47   0      226.77      364.96     70.24 o 
   4  47   0      482.49      516.46    127.09 o 
   5  47   0      138.47      119.99     44.13 o 
   0  48   0       14.89       41.59     73.34 o 
   1  48   0       59.06        2.00     40.48 o 
   2  48   0      219.22      310.77    158.09 o 
   3  48   0       32.21       -1.76     50.46 o 
   4  48   0       35.93       48.42     54.90 o 
   1  49   0        0.64       -3.40     41.89 o 
   2  49   0      192.14      301.75     68.72 o 
   3  49   0      182.10      175.46     75.75 o 
   0  50   0       45.74       54.59     83.92 o 
   1  50   0       25.03       37.76     44.14 o 
 -15   1   1        2.51      -32.21     35.27 o 
 -14   1   1       48.56       52.90     28.55 o 
 -13   1   1      130.38      138.84     29.10 o 
 -12   1   1       56.00       26.13     22.68 o 
 -11   1   1      157.98      167.35     24.32 o 
 -10   1   1       57.01       43.79     20.85 o 
  -9   1   1     1123.21     1192.99     37.81 o 
  -8   1   1     5752.58     5732.38    113.53 o 
  -7   1   1     4594.23     4521.00     58.89 o 
  -6   1   1     1210.50     1215.06     27.67 o 
  -5   1   1       58.83       86.00     12.71 o 
  -4   1   1     3041.59     3405.41     33.36 o 
  -3   1   1       33.32       60.36     18.77 o 
  -2   1   1     2745.73     2711.29     36.85 o 
  -1   1   1    38960.23    36950.60    251.45 o 
   0   1   1     9238.61     9274.16    143.30 o 
   1   1   1     5341.37     5216.01     96.18 o 
   2   1   1     2403.83     2200.75     33.94 o 
   3   1   1   183340.95   175452.52   1585.18 o 
   4   1   1        2.33       -9.20     15.66 o 
   5   1   1     6340.46     6297.09    108.99 o 
   6   1   1      342.54      271.18     27.82 o 
   7   1   1       82.60       90.65     24.68 o 
   8   1   1     2558.92     2522.90    194.95 o 
   9   1   1     1324.18     1354.50     61.77 o 
  10   1   1       60.82       31.25     28.80 o 
  11   1   1       56.69       63.07     32.60 o 
  12   1   1       29.98       27.81     33.33 o 
  13   1   1       13.99       33.36     50.59 o 
  14   1   1       16.92        5.06     39.24 o 
 -15   2   1      336.08      356.04     50.12 o 
 -14   2   1      828.86      842.85     56.00 o 
 -13   2   1      759.85      775.69     43.85 o 
 -12   2   1     1291.30     1368.96     49.87 o 
 -11   2   1      858.07      819.18     37.85 o 
 -10   2   1      777.56      781.42     34.67 o 
  -9   2   1      776.77      740.96     31.66 o 
  -8   2   1        5.90       10.00     17.20 o 
  -7   2   1     9623.21     9904.92     88.38 o 
  -6   2   1      482.68      534.11     18.66 o 
  -5   2   1     6594.46     6581.90     76.45 o 
  -4   2   1      184.68      128.30      8.07 o 
  -3   2   1     3691.81     3777.24     34.57 o 
  -2   2   1        6.89        5.36      4.69 o 
  -1   2   1      146.27      105.66      6.88 o 
   0   2   1      789.80      818.44     15.78 o 
   1   2   1    22605.64    19316.24    728.78 o 
   2   2   1    31910.11    35301.57    270.93 o 
   3   2   1    30217.42    30136.23    293.95 o 
   4   2   1     3444.84     3630.44     47.73 o 
   5   2   1    13638.80    13135.45    162.73 o 
   6   2   1     1050.13     1000.50     43.70 o 
   7   2   1      172.53      198.00     67.68 o 
   8   2   1      321.90      309.52     34.67 o 
   9   2   1     1074.91     1177.96     58.15 o 
  10   2   1      294.89      276.24     40.29 o 
  11   2   1     1577.80     1631.47     72.68 o 
  12   2   1      627.91      600.70     92.37 o 
  13   2   1       84.04       70.59     82.44 o 
  14   2   1       32.69       30.45     40.03 o 
 -14   3   1       42.60       27.95     27.75 o 
 -13   3   1       48.55       92.22     25.06 o 
 -12   3   1       75.89       70.69     23.42 o 
 -11   3   1      936.48      968.01     40.21 o 
 -10   3   1     1128.72     1212.36     41.27 o 
  -9   3   1      551.18      549.72     27.66 o 
  -8   3   1     2290.75     2130.97     38.51 o 
  -7   3   1      390.18      369.23     22.43 o 
  -6   3   1       37.38       49.56     10.39 o 
  -5   3   1        3.06       23.85      8.76 o 
  -4   3   1     2716.52     2685.04     27.19 o 
  -3   3   1     2657.43     2270.42     28.51 o 
  -2   3   1    29626.23    29732.11    216.65 o 
  -1   3   1     2452.69     2756.12     28.43 o 
   0   3   1    18826.11    18900.37    440.00 o 
   1   3   1      841.60      691.34     23.96 o 
   2   3   1     2166.88     2195.65     30.12 o 
   3   3   1    28218.49    28663.64    836.61 o 
   4   3   1      755.42      707.66     75.01 o 
   5   3   1    12199.26    12791.30    160.60 o 
   6   3   1      518.19      460.66     28.66 o 
   7   3   1     3373.52     3525.40     87.17 o 
   8   3   1      906.06      893.55     52.82 o 
   9   3   1      629.39      689.54     75.94 o 
  10   3   1      251.68      234.54     37.39 o 
  11   3   1      109.71      125.57     36.57 o 
  12   3   1      509.97      490.33     52.18 o 
  13   3   1      168.85       97.42     46.51 o 
  14   3   1      430.04      384.68     55.66 o 
 -14   4   1      186.52      235.49     34.49 o 
 -13   4   1       17.57       -4.93     23.30 o 
 -12   4   1      151.18      188.16     27.99 o 
 -11   4   1       46.55       65.80     32.54 o 
 -10   4   1      327.07      402.99     28.21 o 
  -9   4   1       78.42       95.46     23.48 o 
  -8   4   1        6.17       11.08     12.87 o 
  -7   4   1     3066.01     3321.94     50.32 o 
  -6   4   1      185.27      219.49     13.95 o 
  -5   4   1       23.41       30.09      9.46 o 
  -4   4   1       85.30       89.20      8.30 o 
  -3   4   1     8252.45     8470.17     58.01 o 
  -2   4   1        5.49        5.62      6.12 o 
  -1   4   1      169.28      170.26      7.95 o 
   0   4   1     1718.54     1720.16     33.02 o 
   1   4   1     5550.25     5515.66     83.61 o 
   2   4   1     4969.11     5125.62     50.43 o 
   3   4   1     5080.97     5170.03    237.84 o 
   4   4   1      242.60      301.25     25.58 o 
   5   4   1     6579.29     7454.98    128.64 o 
   6   4   1      523.69      473.81     43.24 o 
   7   4   1        3.23       24.09     18.27 o 
   8   4   1     1206.11     1252.23     55.80 o 
   9   4   1        3.35      -24.39     24.39 o 
  10   4   1       91.43       86.21     31.15 o 
  11   4   1      625.19      656.46     53.24 o 
  12   4   1      345.58      378.69     57.28 o 
  13   4   1      564.52      513.69     56.19 o 
  14   4   1       25.64       -3.58     40.03 o 
 -14   5   1      121.66       88.51     30.38 o 
 -13   5   1       17.21       13.58     24.91 o 
 -12   5   1     1120.70     1152.77     55.79 o 
 -11   5   1        4.81       44.25     21.49 o 
 -10   5   1      305.73      307.21     23.83 o 
  -9   5   1        4.17       11.35     15.87 o 
  -8   5   1      657.72      651.61     38.76 o 
  -7   5   1     1239.81     1353.94     37.46 o 
  -6   5   1     2626.59     2574.74     36.45 o 
  -5   5   1     8954.56     9835.77     84.75 o 
  -4   5   1      121.29      110.08      8.81 o 
  -3   5   1     6520.94     7027.91     62.01 o 
  -2   5   1      439.44      573.01     15.73 o 
  -1   5   1     3695.32     4045.04     32.52 o 
   0   5   1     1687.40     1606.98     28.59 o 
   1   5   1     5768.38     6248.73    100.81 o 
   2   5   1     6496.34     5610.26     66.11 o 
   3   5   1     6908.34     7283.04    103.21 o 
   4   5   1    20159.43    20326.05    353.53 o 
   5   5   1     1280.00     1108.68     55.11 o 
   6   5   1       46.48       42.55     14.92 o 
   7   5   1     1851.58     2044.57    115.14 o 
   8   5   1      272.56      271.51     60.81 o 
   9   5   1      143.61       94.52     55.70 o 
  10   5   1     2000.38     1816.95     72.90 o 
  11   5   1       12.36       33.09     38.80 o 
  12   5   1      252.70      207.36     42.80 o 
  13   5   1        0.60      -32.44     32.44 o 
  14   5   1       15.42       30.92     61.55 o 
 -14   6   1      127.68      157.16     36.05 o 
 -13   6   1      619.63      679.92     42.46 o 
 -12   6   1      199.65      202.56     28.26 o 
 -11   6   1      521.89      534.07     34.22 o 
 -10   6   1      243.31      259.08     25.72 o 
  -9   6   1        0.06       14.29     15.76 o 
  -8   6   1       19.47       24.43     19.08 o 
  -7   6   1      399.78      335.51     28.83 o 
  -6   6   1     4898.70     4761.98     48.58 o 
  -5   6   1     6256.06     6230.46     59.91 o 
  -4   6   1      105.47      183.00     14.10 o 
  -3   6   1      103.27      111.66     11.53 o 
  -2   6   1     1456.46     1643.55     22.85 o 
  -1   6   1       69.68       86.11      7.84 o 
   0   6   1     3339.98     3488.50     39.63 o 
   1   6   1       68.72       98.52     11.65 o 
   2   6   1    21574.44    21369.25    277.79 o 
   3   6   1      481.39      484.77     18.57 o 
   4   6   1     2646.42     2714.21     55.10 o 
   5   6   1     3192.77     2587.25    102.98 o 
   6   6   1     4542.20     4552.21    147.71 o 
   7   6   1       43.89       29.46     17.26 o 
   8   6   1       79.37       56.25     26.98 o 
   9   6   1       57.36       58.89     29.11 o 
  10   6   1     1066.45     1127.82     61.24 o 
  11   6   1     2023.61     2063.11     89.86 o 
  12   6   1      816.75      805.16     60.78 o 
  13   6   1      117.26       82.29     39.67 o 
  14   6   1        0.81      -60.25     60.25 o 
 -14   7   1       10.60       31.34     27.96 o 
 -13   7   1        3.85        4.00     23.69 o 
 -12   7   1      250.54      265.40     30.41 o 
 -11   7   1       10.03       11.42     20.16 o 
 -10   7   1      966.07      999.76     63.67 o 
  -9   7   1     3800.41     3802.76     97.47 o 
  -8   7   1      903.45      839.16     40.75 o 
  -7   7   1      565.67      613.22     24.20 o 
  -6   7   1     1007.35      999.02     26.58 o 
  -5   7   1      373.87      417.38     29.35 o 
  -4   7   1     1800.26     1921.30     28.04 o 
  -3   7   1      214.08      302.17     17.76 o 
  -2   7   1      249.80      385.31     13.02 o 
  -1   7   1    22204.15    22746.35    169.50 o 
   0   7   1     2696.47     2788.31     34.69 o 
   1   7   1    12557.26    12341.62    249.90 o 
   2   7   1    16499.36    16619.74    228.41 o 
   3   7   1     3123.46     3315.08     95.65 o 
   4   7   1      108.03       64.95     14.04 o 
   5   7   1     2888.50     2599.98    102.32 o 
   6   7   1      736.49      688.30     37.79 o 
   7   7   1      425.48      419.84     44.49 o 
   8   7   1     3771.45     3770.38    180.56 o 
   9   7   1       23.38        0.08     26.34 o 
  10   7   1     1070.52     1107.52    163.76 o 
  11   7   1      235.04      184.14     57.46 o 
  12   7   1       54.91      100.53     38.12 o 
  13   7   1      267.96      240.09     53.10 o 
  14   7   1      522.48      431.57     75.66 o 
 -14   8   1      134.19      170.29     33.16 o 
 -13   8   1      113.28      141.92     29.58 o 
 -12   8   1        5.99       -2.78     23.07 o 
 -11   8   1      609.27      711.22     37.96 o 
 -10   8   1      150.56      121.39     23.13 o 
  -9   8   1      440.84      446.80     29.18 o 
  -8   8   1     2032.85     2084.24     42.25 o 
  -7   8   1      356.51      414.46     21.06 o 
  -6   8   1     1024.40      934.73     25.74 o 
  -5   8   1     4198.62     4114.96     60.37 o 
  -4   8   1     7368.40     7484.74     62.48 o 
  -3   8   1     5213.10     5443.33     48.21 o 
  -2   8   1     3092.27     3077.99     31.73 o 
  -1   8   1        7.33       16.16      8.67 o 
   0   8   1      675.60      830.84     18.55 o 
   1   8   1     4480.26     4467.80     46.14 o 
   2   8   1       25.21       11.76     10.43 o 
   3   8   1      724.36      998.95     32.06 o 
   4   8   1      264.09      209.74     15.67 o 
   5   8   1      380.08      453.91     23.67 o 
   6   8   1      853.43      923.17     70.51 o 
   7   8   1      525.08      535.24     41.08 o 
   8   8   1     1074.63     1102.71     47.87 o 
   9   8   1      183.75      145.09     33.38 o 
  10   8   1       26.25       28.22     28.48 o 
  11   8   1      550.63      595.59     59.04 o 
  12   8   1     1089.11     1057.99     67.03 o 
  13   8   1       40.63       21.46     36.22 o 
  14   8   1       16.48      -42.39     45.58 o 
 -14   9   1       44.08       20.89     43.25 o 
 -13   9   1       42.83       55.78     26.08 o 
 -12   9   1       69.81       63.70     25.06 o 
 -11   9   1     1043.25      994.11     49.20 o 
 -10   9   1      360.31      381.21     29.63 o 
  -9   9   1     1514.36     1592.71     45.48 o 
  -8   9   1      323.71      350.84     25.34 o 
  -7   9   1     1933.03     2134.21     72.28 o 
  -6   9   1      870.29      908.28     42.54 o 
  -5   9   1     7150.50     7407.65     62.25 o 
  -4   9   1     3242.49     3649.14     89.47 o 
  -3   9   1    11667.37    12203.23    224.24 o 
  -2   9   1      801.31      839.47     18.93 o 
  -1   9   1     1625.48     1734.23     31.27 o 
   0   9   1     4261.26     4231.80     80.24 o 
   1   9   1     6737.88     7084.00     99.99 o 
   2   9   1     7821.35     7909.11    112.77 o 
   3   9   1      596.88      465.78     27.49 o 
   4   9   1     1946.42     1918.55     45.30 o 
   5   9   1      269.56      323.10     24.79 o 
   6   9   1      132.07      111.03     18.32 o 
   7   9   1      865.75      970.70     37.19 o 
   8   9   1       53.49       78.60     23.97 o 
   9   9   1     1007.49     1094.00     98.50 o 
  10   9   1      150.46      172.46     36.69 o 
  11   9   1        6.75       24.16     30.48 o 
  12   9   1       13.05       23.86     44.10 o 
  13   9   1       65.48      126.06     45.58 o 
  14   9   1        8.34      -31.50     38.16 o 
 -14  10   1        7.40        5.66     27.83 o 
 -13  10   1      268.35      288.14     34.00 o 
 -12  10   1      453.64      567.48     38.36 o 
 -11  10   1      553.30      562.67     35.79 o 
 -10  10   1       36.43       51.70     32.62 o 
  -9  10   1      647.74      719.09     41.35 o 
  -8  10   1      381.38      435.79     27.28 o 
  -7  10   1     1520.99     1635.80     42.26 o 
  -6  10   1     6918.24     6780.22     80.89 o 
  -5  10   1     9802.60     9921.43    203.25 o 
  -4  10   1     3869.07     3693.41     84.14 o 
  -3  10   1     3231.30     3393.39     52.02 o 
  -2  10   1      260.04      235.44     12.56 o 
  -1  10   1       12.66       38.58     10.30 o 
   0  10   1      604.98      680.58     17.78 o 
   1  10   1    15111.53    13607.46    113.16 o 
   2  10   1      738.72      662.22     22.23 o 
   3  10   1    11209.25    11140.33    174.93 o 
   4  10   1     9074.97     9190.58    198.60 o 
   5  10   1     4498.66     4489.17     97.49 o 
   6  10   1      262.54      286.05     23.05 o 
   7  10   1      166.98      213.94     22.81 o 
   8  10   1      550.72      524.09     42.83 o 
   9  10   1     1002.09     1004.44     50.35 o 
  10  10   1      543.74      584.01     49.45 o 
  11  10   1     1193.24     1212.93     66.42 o 
  12  10   1      129.03      166.85     42.74 o 
  13  10   1        3.08        5.64     36.10 o 
  14  10   1      215.63      248.02    104.44 o 
 -14  11   1      148.50      166.84     34.25 o 
 -13  11   1       34.41       50.02     26.72 o 
 -12  11   1      360.88      402.80     36.79 o 
 -11  11   1     1531.74     1625.92     52.95 o 
 -10  11   1     2201.93     2331.98     73.56 o 
  -9  11   1     1086.58     1186.14     71.66 o 
  -8  11   1     8183.07     8544.08    117.51 o 
  -7  11   1     2607.15     2591.03     56.71 o 
  -6  11   1     1156.81     1249.23     35.75 o 
  -5  11   1        1.40       -5.47     10.80 o 
  -4  11   1     4400.28     4660.65     80.25 o 
  -3  11   1     4185.45     4104.26     51.46 o 
  -2  11   1     3969.14     3631.19     38.29 o 
  -1  11   1    13605.24    14033.48    100.73 o 
   0  11   1      959.17      927.18     20.44 o 
   1  11   1     1893.72     1744.93     50.10 o 
   2  11   1     2994.81     2737.12     40.51 o 
   3  11   1      591.73      552.93     21.88 o 
   4  11   1     3549.96     3758.33     51.93 o 
   5  11   1     3334.86     3182.17     63.66 o 
   6  11   1     2982.99     3098.00    117.64 o 
   7  11   1     1652.94     1518.17     44.33 o 
   8  11   1     2827.56     2794.80     71.40 o 
   9  11   1     3692.87     3697.02     86.05 o 
  10  11   1      726.65      677.22     52.77 o 
  11  11   1       11.53      -28.83     28.83 o 
  12  11   1      396.13      500.49     63.68 o 
  13  11   1      139.01      147.87     44.28 o 
  14  11   1      325.83      354.64     56.20 o 
 -14  12   1      528.30      558.69     44.36 o 
 -13  12   1      241.31      289.99     34.85 o 
 -12  12   1       30.67       15.28     23.93 o 
 -11  12   1       34.55       62.26     23.62 o 
 -10  12   1       89.34       53.35     21.56 o 
  -9  12   1      711.21      725.07     35.24 o 
  -8  12   1      894.05     1019.00     46.58 o 
  -7  12   1     3715.53     3536.37     65.77 o 
  -6  12   1     9307.43     9291.97    132.80 o 
  -5  12   1     4218.10     4269.77     88.62 o 
  -4  12   1     1757.98     1704.07     34.82 o 
  -3  12   1      795.28      976.09     46.11 o 
  -2  12   1     7005.86     7475.07     67.11 o 
  -1  12   1     1084.06     1121.41     25.05 o 
   0  12   1       95.92      131.15     13.24 o 
   1  12   1      135.97      168.89     14.20 o 
   2  12   1     5928.93     6035.00     73.01 o 
   3  12   1     8826.46     8352.82     80.34 o 
   4  12   1     8948.13     9091.91    144.34 o 
   5  12   1     3388.31     3547.03     58.60 o 
   6  12   1     1206.55     1270.50     39.83 o 
   7  12   1       43.05       38.87     21.93 o 
   8  12   1      417.40      454.92     41.89 o 
   9  12   1     1322.31     1189.22     72.17 o 
  10  12   1      525.99      492.49     80.39 o 
  11  12   1      540.49      519.84     52.18 o 
  12  12   1      274.15      275.85    106.20 o 
  13  12   1        8.13       31.05     39.10 o 
  14  12   1        6.35       29.76     75.84 o 
 -14  13   1        6.53      -25.91     25.91 o 
 -13  13   1       28.71        9.56     25.81 o 
 -12  13   1       21.69       27.46     24.86 o 
 -11  13   1       45.22       37.95     22.92 o 
 -10  13   1       23.86       18.97     25.80 o 
  -9  13   1      304.50      361.19     29.30 o 
  -8  13   1      189.46      219.67     24.58 o 
  -7  13   1      260.97      303.29     24.65 o 
  -6  13   1       69.94       49.71     26.82 o 
  -5  13   1     1778.48     2166.75     53.25 o 
  -4  13   1       34.96       24.47     16.78 o 
  -3  13   1    12370.38    12907.82    187.59 o 
  -2  13   1     2616.16     2892.49     49.87 o 
  -1  13   1    11621.22    12537.89    114.11 o 
   0  13   1     2967.30     3352.80     60.78 o 
   1  13   1     3646.27     3826.53     43.06 o 
   2  13   1    11001.72    10538.70    102.96 o 
   3  13   1     5892.44     6321.50     69.17 o 
   4  13   1     3899.81     4303.82     58.04 o 
   5  13   1        0.48       -9.66     12.53 o 
   6  13   1     1354.36     1484.20     38.62 o 
   7  13   1      369.44      460.05     37.12 o 
   8  13   1      339.98      365.97     34.88 o 
   9  13   1     1090.87     1069.74     51.93 o 
  10  13   1     1692.82     1697.24     71.22 o 
  11  13   1       25.05        9.90     32.56 o 
  12  13   1       82.13      110.38     39.02 o 
  13  13   1        0.18       18.27     38.26 o 
  14  13   1        6.50        7.69     42.21 o 
 -14  14   1       39.40       41.26     29.80 o 
 -13  14   1      315.42      330.85     59.28 o 
 -12  14   1     2125.72     2151.56     87.19 o 
 -11  14   1      514.03      459.98     34.79 o 
 -10  14   1        2.58       -3.49     19.84 o 
  -9  14   1      616.86      635.36     35.41 o 
  -8  14   1     1680.04     1811.42     49.55 o 
  -7  14   1     1257.36     1197.68     39.72 o 
  -6  14   1     4775.26     4667.35     76.99 o 
  -5  14   1     5894.68     5505.57    115.90 o 
  -4  14   1     1031.24     1169.63     31.68 o 
  -3  14   1     1218.36     1614.98     35.51 o 
  -2  14   1      179.92      307.20     21.04 o 
  -1  14   1     3307.34     3516.17     44.71 o 
   0  14   1       10.27        7.13     11.02 o 
   1  14   1    14203.49    13645.35    249.48 o 
   2  14   1      532.18      676.17     27.06 o 
   3  14   1     2447.14     2286.55     41.19 o 
   4  14   1     7394.37     7591.74    143.93 o 
   5  14   1     1788.11     1618.82     39.43 o 
   6  14   1     5232.09     5466.85    129.03 o 
   7  14   1     1408.17     1395.47     77.07 o 
   8  14   1       21.11       47.16     24.70 o 
   9  14   1     1266.31     1200.40     55.30 o 
  10  14   1     2313.82     2182.03     90.39 o 
  11  14   1      217.66      236.28     43.46 o 
  12  14   1       20.70       27.57     37.88 o 
  13  14   1      129.13       39.30     53.29 o 
  14  14   1      108.80       98.00     46.39 o 
 -14  15   1        6.61       15.37     28.47 o 
 -13  15   1      119.16      133.76     30.90 o 
 -12  15   1        1.29       -9.63     23.63 o 
 -11  15   1      176.19      198.59     33.42 o 
 -10  15   1      979.65      940.12     43.28 o 
  -9  15   1     2968.45     2857.83     64.35 o 
  -8  15   1     2560.10     2657.12     59.97 o 
  -7  15   1     2191.64     2387.66     70.61 o 
  -6  15   1     1035.38      982.77     57.64 o 
  -5  15   1      823.53      859.44     46.47 o 
  -4  15   1     3158.29     3364.62     52.31 o 
  -3  15   1    11583.05    11746.57    245.42 o 
  -2  15   1     9026.23     8535.01     78.00 o 
  -1  15   1     6275.52     5876.80     53.04 o 
   0  15   1    10803.32    10437.12     90.45 o 
   1  15   1     6557.95     6086.23     73.03 o 
   2  15   1     1062.78     1063.32     29.77 o 
   3  15   1     1611.40     1769.90     41.45 o 
   4  15   1     5408.13     5678.47    133.47 o 
   5  15   1     4261.57     4259.19     79.84 o 
   6  15   1     3386.16     3477.81     94.24 o 
   7  15   1     2280.70     2210.99     64.70 o 
   8  15   1     1902.53     1782.23     61.87 o 
   9  15   1     1156.86      977.13     51.67 o 
  10  15   1        2.36       26.47     27.14 o 
  11  15   1       76.50      130.97     39.32 o 
  12  15   1      205.57      144.52     42.21 o 
  13  15   1      440.95      445.58     56.61 o 
  14  15   1      191.44      294.76     78.63 o 
 -14  16   1      224.51      244.84     41.57 o 
 -13  16   1      115.78      148.88     31.62 o 
 -12  16   1      489.27      437.29     38.94 o 
 -11  16   1     1127.68     1155.67     67.80 o 
 -10  16   1      196.13      206.87     28.14 o 
  -9  16   1      474.63      453.11     32.93 o 
  -8  16   1      524.75      558.80     49.60 o 
  -7  16   1     1695.65     1734.21     48.34 o 
  -6  16   1     3374.34     3386.04    119.72 o 
  -5  16   1     2143.83     1996.94     40.66 o 
  -4  16   1     5294.92     4976.70    107.59 o 
  -3  16   1     6663.11     7214.77    100.25 o 
  -2  16   1     1228.65     1265.09     30.14 o 
  -1  16   1      313.48      371.24     16.37 o 
   0  16   1     1731.08     1609.76     44.26 o 
   1  16   1     2009.07     2122.90     57.63 o 
   2  16   1    17436.55    17974.02    314.01 o 
   3  16   1     4166.63     3775.08     66.81 o 
   4  16   1     3081.22     2871.37     80.79 o 
   5  16   1     1014.23      938.47     38.97 o 
   6  16   1     1640.71     1724.79     44.54 o 
   7  16   1      257.73      250.46     26.93 o 
   8  16   1       11.42       32.37     25.46 o 
   9  16   1      696.70      713.30     46.24 o 
  10  16   1     1034.50     1000.78     55.62 o 
  11  16   1     1589.86     1477.43    107.69 o 
  12  16   1      618.46      601.67     76.96 o 
  13  16   1      295.14      422.80     89.03 o 
  14  16   1        1.36       28.53     42.03 o 
 -14  17   1        2.86       -3.99     32.48 o 
 -13  17   1        0.27       21.61     30.56 o 
 -12  17   1      136.51      134.26     30.76 o 
 -11  17   1      128.77      164.62     28.65 o 
 -10  17   1      166.45      135.61     26.74 o 
  -9  17   1       41.30       56.10     22.45 o 
  -8  17   1      690.30      684.14     35.92 o 
  -7  17   1       66.60      107.74     21.69 o 
  -6  17   1      282.09      284.80     27.68 o 
  -5  17   1       38.14       38.74     15.62 o 
  -4  17   1     3570.42     3536.56     57.43 o 
  -3  17   1       18.69       19.31     14.11 o 
  -2  17   1        9.07        3.76     15.40 o 
  -1  17   1     1311.83     1272.36     28.00 o 
   0  17   1     4591.18     4766.24     65.36 o 
   1  17   1     5413.55     5711.71     80.54 o 
   2  17   1       42.70       37.53     13.80 o 
   3  17   1        1.89        5.71     13.09 o 
   4  17   1      304.39      379.71     22.74 o 
   5  17   1      128.47      143.39     19.48 o 
   6  17   1     1186.01     1151.65     37.65 o 
   7  17   1      279.41      249.78     32.18 o 
   8  17   1     1389.89     1488.22     59.92 o 
   9  17   1      494.16      500.28     42.03 o 
  10  17   1       13.61      -13.85     26.00 o 
  11  17   1       70.82       96.87     39.49 o 
  12  17   1       78.66       25.81     38.94 o 
  13  17   1        8.71        3.96     38.55 o 
 -14  18   1        5.90       12.41     32.77 o 
 -13  18   1       13.73      -28.37     28.37 o 
 -12  18   1      368.20      423.57     37.76 o 
 -11  18   1      564.14      567.71     39.10 o 
 -10  18   1      798.79      836.92     60.08 o 
  -9  18   1      332.82      331.00     31.22 o 
  -8  18   1      134.22      156.07     25.09 o 
  -7  18   1     1254.03     1278.01     46.52 o 
  -6  18   1      702.03      700.25     33.35 o 
  -5  18   1      543.33      447.21     38.02 o 
  -4  18   1     1437.94     1800.86     87.42 o 
  -3  18   1     2362.65     2667.95     51.18 o 
  -2  18   1      523.94      476.81     21.41 o 
  -1  18   1        0.32       -5.47      9.12 o 
   0  18   1     9271.39    10134.16     94.42 o 
   1  18   1     2489.08     3042.78     49.12 o 
   2  18   1       43.69       10.29     13.54 o 
   3  18   1     1782.67     1652.90     86.72 o 
   4  18   1     1381.73     1324.33     37.25 o 
   5  18   1     6289.91     6381.57    163.68 o 
   6  18   1      119.31       99.33     20.02 o 
   7  18   1        8.91       -6.95     21.90 o 
   8  18   1      246.22      205.18     48.40 o 
   9  18   1       90.08       84.30     36.98 o 
  10  18   1      805.81      743.64     51.09 o 
  11  18   1      373.97      396.76     46.60 o 
  12  18   1       42.47       21.17     36.63 o 
  13  18   1      158.10       82.46     80.49 o 
 -13  19   1       60.38       44.33     32.52 o 
 -12  19   1       47.01       76.01     44.40 o 
 -11  19   1      492.95      452.67     37.92 o 
 -10  19   1      272.38      289.37     31.69 o 
  -9  19   1      724.56      653.48     38.44 o 
  -8  19   1      131.20      201.61     26.45 o 
  -7  19   1      298.40      323.78     32.47 o 
  -6  19   1       48.05       73.25     20.36 o 
  -5  19   1      349.07      404.62     23.55 o 
  -4  19   1      942.64      937.80     31.59 o 
  -3  19   1     2334.34     2179.37     47.53 o 
  -2  19   1     6702.37     6458.49     96.73 o 
  -1  19   1    11839.87    11969.03     91.32 o 
   0  19   1    22763.20    23609.18    284.45 o 
   1  19   1    16016.45    15802.12    374.30 o 
   2  19   1      888.28      893.84     30.31 o 
   3  19   1        0.58        2.47     13.99 o 
   4  19   1     6017.66     6047.84     86.13 o 
   5  19   1     2894.54     2851.96     93.47 o 
   6  19   1       41.87       40.56     18.51 o 
   7  19   1      151.27      140.23     51.32 o 
   8  19   1       12.89       -8.58     23.09 o 
   9  19   1       73.24       17.64     29.19 o 
  10  19   1      344.59      350.47     59.88 o 
  11  19   1      132.47      172.38     38.12 o 
  12  19   1        8.51       -4.94     37.07 o 
  13  19   1      111.92      134.71     46.86 o 
 -13  20   1      217.43      250.73     57.92 o 
 -12  20   1      153.16      123.50     33.99 o 
 -11  20   1       12.75       28.25     27.55 o 
 -10  20   1      175.73      198.15     29.97 o 
  -9  20   1        0.01        6.26     21.62 o 
  -8  20   1        7.48       13.20     26.80 o 
  -7  20   1     1409.90     1475.88     48.26 o 
  -6  20   1     4633.86     4477.33    106.74 o 
  -5  20   1     3559.87     3605.18    201.04 o 
  -4  20   1     2402.45     2212.97     46.18 o 
  -3  20   1       13.77       26.70     17.98 o 
  -2  20   1     2340.14     2410.47     36.02 o 
  -1  20   1      520.74      628.79     20.70 o 
   0  20   1      156.09       66.94     15.41 o 
   1  20   1     2698.51     2577.58     47.70 o 
   2  20   1     1160.33     1026.14     33.57 o 
   3  20   1     3642.27     3219.00     55.81 o 
   4  20   1     3150.07     3016.21     81.46 o 
   5  20   1       70.82       80.80     19.19 o 
   6  20   1      958.51     1053.05     44.51 o 
   7  20   1     1845.46     1897.32     65.98 o 
   8  20   1       47.93       15.35     25.40 o 
   9  20   1      108.79      103.28     29.80 o 
  10  20   1     2099.55     2056.81     76.10 o 
  11  20   1      748.10      791.39     55.73 o 
  12  20   1      273.70      202.72     47.63 o 
  13  20   1       91.68       89.25     44.92 o 
 -13  21   1        3.18      -27.90     29.74 o 
 -12  21   1      225.74      191.85     37.33 o 
 -11  21   1       12.52      -25.88     26.69 o 
 -10  21   1       28.62       38.24     27.62 o 
  -9  21   1      301.36      301.36     61.67 o 
  -8  21   1      394.12      370.21     31.87 o 
  -7  21   1      468.42      521.93     41.33 o 
  -6  21   1      106.33       94.68     22.06 o 
  -5  21   1       53.37       63.62     29.74 o 
  -4  21   1     2500.35     2433.92     49.26 o 
  -3  21   1     2185.95     2135.62     50.05 o 
  -2  21   1     4970.36     5109.62     99.17 o 
  -1  21   1      207.47      176.10     14.16 o 
   0  21   1     2770.90     2728.55     48.42 o 
   1  21   1    15457.98    15673.23    275.68 o 
   2  21   1     2309.02     2423.21     48.71 o 
   3  21   1       74.02      106.67     18.31 o 
   4  21   1       76.18       88.15     21.06 o 
   5  21   1      291.30      253.40     23.86 o 
   6  21   1       85.87       91.36     20.68 o 
   7  21   1      698.20      682.20     70.53 o 
   8  21   1      235.05      175.70     33.41 o 
   9  21   1        4.28       16.78     26.51 o 
  10  21   1       64.15       91.37     47.21 o 
  11  21   1       54.29        2.14     30.55 o 
  12  21   1       29.38       22.58     38.15 o 
  13  21   1       63.88       56.61     45.11 o 
 -13  22   1       14.75       36.63     52.94 o 
 -12  22   1      118.22       93.72     34.68 o 
 -11  22   1       17.01       23.42     28.83 o 
 -10  22   1       21.44       45.67     28.36 o 
  -9  22   1      918.57      944.01     53.99 o 
  -8  22   1       97.52      129.36     31.73 o 
  -7  22   1      318.66      345.66     30.67 o 
  -6  22   1      484.36      512.90     35.29 o 
  -5  22   1       61.74       86.91     26.66 o 
  -4  22   1      333.88      400.66     25.95 o 
  -3  22   1      634.94      727.41     33.57 o 
  -2  22   1      266.35      265.52     17.23 o 
  -1  22   1      640.41      684.76     25.75 o 
   0  22   1       47.99       17.98     20.50 o 
   1  22   1     9930.92    10707.94    196.96 o 
   2  22   1     1589.78     1619.27     70.77 o 
   3  22   1       95.25       74.81     18.48 o 
   4  22   1      586.45      721.75     27.88 o 
   5  22   1     1684.50     1711.56     54.87 o 
   6  22   1      131.15       96.15     24.44 o 
   7  22   1     1461.83     1463.16     65.93 o 
   8  22   1       26.88       47.01     27.96 o 
   9  22   1        9.86        5.91     26.94 o 
  10  22   1        3.10       39.65     28.42 o 
  11  22   1       37.01       48.14     49.18 o 
  12  22   1       37.59       25.36     39.12 o 
  13  22   1        8.63       21.61     82.06 o 
 -13  23   1        6.22      -26.46     31.37 o 
 -12  23   1      583.32      611.40     95.62 o 
 -11  23   1       38.80       36.34     29.94 o 
 -10  23   1      221.21      183.86     42.09 o 
  -9  23   1      231.34      305.33     39.06 o 
  -8  23   1      277.21      320.64     43.63 o 
  -7  23   1     1167.67     1232.68     49.78 o 
  -6  23   1       16.31       12.79     24.16 o 
  -5  23   1      281.06      338.10     31.09 o 
  -4  23   1      428.30      446.89     27.30 o 
  -3  23   1      649.64      616.97     32.22 o 
  -2  23   1     4729.30     4391.52     52.07 o 
  -1  23   1      484.57      490.84     20.45 o 
   0  23   1     3277.01     3319.95     73.83 o 
   1  23   1     1634.75     1412.41     39.18 o 
   2  23   1     2129.74     2141.54     48.21 o 
   3  23   1     1681.23     1662.87     44.85 o 
   4  23   1      871.72      853.43     35.43 o 
   5  23   1      910.06      861.57     36.32 o 
   6  23   1     3461.63     3431.48     92.46 o 
   7  23   1      543.70      488.48     43.18 o 
   8  23   1      371.88      338.28     41.11 o 
   9  23   1       69.80      131.30     34.57 o 
  10  23   1      481.33      428.66     46.09 o 
  11  23   1       32.30       45.92     36.03 o 
  12  23   1       42.28       56.62     41.66 o 
  13  23   1      164.78      102.95     49.31 o 
 -13  24   1      376.85      318.03     46.47 o 
 -12  24   1      600.94      683.52     54.18 o 
 -11  24   1       36.38       66.21     32.12 o 
 -10  24   1       28.12       51.22     31.22 o 
  -9  24   1      517.65      545.47     46.77 o 
  -8  24   1     4477.95     4395.65    101.93 o 
  -7  24   1        8.77       -3.75     24.99 o 
  -6  24   1     5095.64     4800.19    327.77 o 
  -5  24   1     1629.96     1764.41     60.46 o 
  -4  24   1     1370.98     1302.04     46.95 o 
  -3  24   1     4205.47     4415.54     76.92 o 
  -2  24   1     2494.29     2488.52     49.45 o 
  -1  24   1      469.12      521.72     29.13 o 
   0  24   1      974.08      895.77     33.17 o 
   1  24   1       40.41       16.04     16.16 o 
   2  24   1     2304.67     2313.24     61.36 o 
   3  24   1     4805.66     4550.14     72.98 o 
   4  24   1     2839.72     2716.98     57.26 o 
   5  24   1       98.84       86.62     21.20 o 
   6  24   1       94.84      121.83     26.83 o 
   7  24   1      788.23      797.12     81.54 o 
   8  24   1       64.55      107.40     31.23 o 
   9  24   1      185.35      123.19     35.64 o 
  10  24   1     2005.11     2048.32     96.40 o 
  11  24   1      580.80      571.36     57.96 o 
  12  24   1      463.43      455.34     61.21 o 
 -13  25   1       12.71       23.35     33.89 o 
 -12  25   1       64.77       32.13     32.73 o 
 -11  25   1       15.54       27.42     32.20 o 
 -10  25   1      392.15      470.05     61.52 o 
  -9  25   1      670.48      688.04     50.66 o 
  -8  25   1     2028.66     2116.88     74.51 o 
  -7  25   1     1727.64     1834.40     90.01 o 
  -6  25   1        6.26       -6.48     25.53 o 
  -5  25   1        3.87       -1.60     21.17 o 
  -4  25   1     2359.32     2455.18    147.98 o 
  -3  25   1     1578.31     1689.84     42.74 o 
  -2  25   1     2231.59     2229.43     52.86 o 
  -1  25   1     2648.62     2607.45     65.35 o 
   0  25   1     2793.07     2784.84     54.03 o 
   1  25   1     2990.84     2967.51     57.19 o 
   2  25   1      497.74      502.34     28.84 o 
   3  25   1      357.28      377.44     38.95 o 
   4  25   1      538.51      554.18     53.61 o 
   5  25   1       19.47       13.46     19.16 o 
   6  25   1     1686.84     1762.53     73.91 o 
   7  25   1       29.24       33.81     33.12 o 
   8  25   1      669.26      706.10     51.93 o 
   9  25   1       37.45       84.49     31.57 o 
  10  25   1      364.16      414.17     54.82 o 
  11  25   1       25.84      -15.56     32.96 o 
  12  25   1      711.61      720.79     70.41 o 
 -12  26   1        0.12       -4.36     31.13 o 
 -11  26   1      181.95      154.35     39.28 o 
 -10  26   1      113.12      170.11     37.53 o 
  -9  26   1      193.50      182.32     52.86 o 
  -8  26   1      377.96      336.16     40.08 o 
  -7  26   1      621.74      684.00     58.55 o 
  -6  26   1      119.93       64.48     28.33 o 
  -5  26   1      611.76      682.54     47.05 o 
  -4  26   1       33.07       81.79     20.98 o 
  -3  26   1       69.43       56.12     16.47 o 
  -2  26   1       26.16       27.69     12.93 o 
  -1  26   1      209.38      225.82     16.75 o 
   0  26   1       11.38       -6.94     15.75 o 
   1  26   1       33.66       37.07     24.57 o 
   2  26   1      760.71      776.92     38.35 o 
   3  26   1     1841.95     1795.32     48.17 o 
   4  26   1      665.65      681.45     34.61 o 
   5  26   1     1269.33     1235.00     62.69 o 
   6  26   1      153.05      140.37     31.17 o 
   7  26   1      214.04      250.78     36.82 o 
   8  26   1      272.47      294.54     41.62 o 
   9  26   1        1.11       12.98     31.69 o 
  10  26   1       29.02       36.95     32.02 o 
  11  26   1        6.31       19.26     45.41 o 
  12  26   1       57.83      107.69     55.79 o 
 -12  27   1       61.77       35.31     35.12 o 
 -11  27   1      220.79      273.74     43.51 o 
 -10  27   1      193.48      173.94     39.50 o 
  -9  27   1      588.21      563.37     49.99 o 
  -8  27   1     1135.24     1191.84     62.21 o 
  -7  27   1        1.80        1.95     26.89 o 
  -6  27   1      144.26      178.70     34.70 o 
  -5  27   1       59.69       50.40     28.40 o 
  -4  27   1      645.60      663.75     76.80 o 
  -3  27   1      136.03      138.61     18.86 o 
  -2  27   1      545.30      573.99     31.62 o 
  -1  27   1     4118.23     4442.08     76.51 o 
   0  27   1      840.96      941.56     44.13 o 
   1  27   1      164.06      154.25     22.12 o 
   2  27   1     2652.83     2571.73     56.74 o 
   3  27   1       58.89       65.99     31.24 o 
   4  27   1     2290.68     2307.84     55.84 o 
   5  27   1       28.06       35.64     25.92 o 
   6  27   1     1202.67     1182.79     51.02 o 
   7  27   1      792.53      605.29     48.39 o 
   8  27   1       18.89      -10.59     41.14 o 
   9  27   1      329.79      281.27     42.37 o 
  10  27   1       33.54       22.65     32.39 o 
  11  27   1      265.91      242.83     44.38 o 
  12  27   1      105.51       83.17    109.73 o 
 -12  28   1      123.87      123.69     39.65 o 
 -11  28   1     1003.34      983.58     64.67 o 
 -10  28   1      165.25      170.31     40.42 o 
  -9  28   1      670.19      608.41     51.19 o 
  -8  28   1        1.69       11.29     29.39 o 
  -7  28   1     7103.77     6726.16    176.24 o 
  -6  28   1     1304.02     1366.81    121.64 o 
  -5  28   1      496.96      541.71     45.16 o 
  -4  28   1     9379.59     9523.15    328.85 o 
  -3  28   1     3577.46     3665.28     77.72 o 
  -2  28   1      814.65      851.94     27.47 o 
  -1  28   1       53.67       91.36     19.35 o 
   0  28   1        7.62      -10.25     16.91 o 
   1  28   1     1710.12     1608.61     79.93 o 
   2  28   1     3778.93     3559.46     79.29 o 
   3  28   1     1844.28     1619.43     48.86 o 
   4  28   1      535.90      551.47     40.01 o 
   5  28   1     2189.62     2152.55     56.52 o 
   6  28   1        6.23       -7.94     27.39 o 
   7  28   1       71.82      108.93     32.34 o 
   8  28   1     1262.47     1277.67     74.20 o 
   9  28   1     1472.98     1398.05     82.84 o 
  10  28   1      139.78      208.38     42.92 o 
  11  28   1      498.10      514.89     54.54 o 
  12  28   1      584.41      466.32     65.17 o 
 -12  29   1       37.23      -10.32     32.88 o 
 -11  29   1      528.05      585.35     65.10 o 
 -10  29   1      317.22      295.37     49.68 o 
  -9  29   1     1588.98     1316.95     81.83 o 
  -8  29   1     1686.65     1656.49     83.67 o 
  -7  29   1      593.75      612.74     49.43 o 
  -6  29   1     1188.40     1179.30     61.19 o 
  -5  29   1      925.88      938.00     71.20 o 
  -4  29   1     1015.06      981.57     39.36 o 
  -3  29   1     5319.51     5488.30    118.31 o 
  -2  29   1     1183.12     1139.25     60.89 o 
  -1  29   1       12.44        9.21     17.90 o 
   0  29   1      493.32      447.59     29.10 o 
   1  29   1     2714.04     2675.50     73.28 o 
   2  29   1       57.96       78.84     21.80 o 
   3  29   1     1234.24     1106.74     42.95 o 
   4  29   1      794.22      864.57     42.82 o 
   5  29   1      138.72      183.99     30.47 o 
   6  29   1     2778.35     2530.88     82.75 o 
   7  29   1     3109.31     2720.59    163.24 o 
   8  29   1      278.93      322.60     44.78 o 
   9  29   1      339.75      263.90     43.78 o 
  10  29   1        5.57      -28.68     28.68 o 
  11  29   1       64.91       92.47     39.82 o 
  12  29   1        4.36      -30.92     42.28 o 
 -12  30   1      122.05       74.25     38.70 o 
 -11  30   1        1.11       17.52     33.81 o 
 -10  30   1       79.58       74.64     36.63 o 
  -9  30   1        6.20       40.80     30.82 o 
  -8  30   1      105.70       57.02     33.58 o 
  -7  30   1      278.66      267.10     41.22 o 
  -6  30   1      434.49      431.38     56.25 o 
  -5  30   1       92.59       91.40     31.56 o 
  -4  30   1       28.18       30.21     19.12 o 
  -3  30   1      480.83      548.72     34.08 o 
  -2  30   1       91.97      121.37     23.37 o 
  -1  30   1      210.86      196.38     23.82 o 
   0  30   1      130.21      184.49     23.63 o 
   1  30   1     3943.77     3965.94     79.84 o 
   2  30   1     3597.48     3513.95    103.56 o 
   3  30   1     1732.92     1779.80     80.26 o 
   4  30   1      145.81      108.67     24.50 o 
   5  30   1       41.75       26.32     29.53 o 
   6  30   1        0.31      -19.44     39.40 o 
   7  30   1     1062.02      893.67     58.22 o 
   8  30   1       53.97       -5.13     30.39 o 
   9  30   1      197.94      295.59     45.37 o 
  10  30   1      374.76      440.59     52.72 o 
  11  30   1      106.56      106.64     41.74 o 
 -11  31   1       28.21       18.79     35.66 o 
 -10  31   1        8.69       17.53     34.99 o 
  -9  31   1       59.21       92.84     36.32 o 
  -8  31   1        1.00       36.76     31.61 o 
  -7  31   1      573.74      638.90    112.82 o 
  -6  31   1      399.15      443.17     47.16 o 
  -5  31   1     2959.90     2631.96     83.69 o 
  -4  31   1       51.02       45.04     25.61 o 
  -3  31   1      217.72      235.45     27.76 o 
  -2  31   1     2375.44     2425.28     96.24 o 
  -1  31   1     3394.47     3362.13     64.54 o 
   0  31   1        2.40       -2.08     18.61 o 
   1  31   1      863.70      915.62     40.37 o 
   2  31   1       62.82       30.08     20.87 o 
   3  31   1       98.97       93.81     23.34 o 
   4  31   1      649.80      555.18     34.80 o 
   5  31   1      701.14      608.04     42.42 o 
   6  31   1      491.44      505.99     47.71 o 
   7  31   1       82.87      146.71     39.35 o 
   8  31   1      109.45       65.72     36.81 o 
   9  31   1       12.20       -5.47     30.71 o 
  10  31   1        0.45       34.73     33.82 o 
  11  31   1       18.32       86.00     39.49 o 
 -11  32   1        1.87       20.56     31.03 o 
 -10  32   1      488.20      562.20     72.51 o 
  -9  32   1      287.00      309.67     46.44 o 
  -8  32   1     1588.16     1421.66     72.61 o 
  -7  32   1      292.99      279.27     42.45 o 
  -6  32   1     5170.33     4873.10    159.05 o 
  -5  32   1      447.02      530.33     60.33 o 
  -4  32   1       26.81       28.68     25.70 o 
  -3  32   1     1026.85     1011.42     48.61 o 
  -2  32   1      189.44      255.01     27.99 o 
  -1  32   1       18.60       35.90     25.08 o 
   0  32   1      790.49      743.76     36.56 o 
   1  32   1      208.34      232.59     26.90 o 
   2  32   1      282.11      315.74     30.03 o 
   3  32   1       10.19       33.22     21.61 o 
   4  32   1      269.38      295.42     30.58 o 
   5  32   1       83.93       92.49     28.41 o 
   6  32   1      599.25      543.31     68.98 o 
   7  32   1        2.37      -26.36     27.98 o 
   8  32   1      796.20      769.23     59.88 o 
   9  32   1      217.97      176.98     72.79 o 
  10  32   1     1614.97     1463.14     80.14 o 
  11  32   1      392.90      347.17     52.73 o 
 -11  33   1       62.13       86.89     57.91 o 
 -10  33   1      686.50      771.79     56.75 o 
  -9  33   1      597.11      552.27    101.90 o 
  -8  33   1      912.65      859.66     92.51 o 
  -7  33   1     1927.28     1890.46     82.80 o 
  -6  33   1      350.99      375.46     64.21 o 
  -5  33   1       83.83       30.38     31.01 o 
  -4  33   1        2.15       43.61     29.67 o 
  -3  33   1      729.90      666.30     43.21 o 
  -2  33   1       70.66       13.87     21.16 o 
  -1  33   1     1018.93     1105.01     49.77 o 
   0  33   1     3701.79     3716.64     72.07 o 
   1  33   1      698.93      743.69     42.04 o 
   2  33   1      147.84      128.27     26.44 o 
   3  33   1      531.81      548.17     53.65 o 
   4  33   1      237.75      232.51     37.25 o 
   5  33   1      757.08      757.66     47.03 o 
   6  33   1      337.34      372.87     45.14 o 
   7  33   1     1292.91     1243.28    107.89 o 
   8  33   1      822.63      823.59     61.67 o 
   9  33   1      927.50      918.47     66.16 o 
  10  33   1      473.71      562.69     58.68 o 
  11  33   1       71.19      153.76     46.03 o 
 -11  34   1      233.27      201.33     47.52 o 
 -10  34   1      305.03      293.12     58.96 o 
  -9  34   1       16.87       -2.99     33.52 o 
  -8  34   1      193.03      163.02     40.94 o 
  -7  34   1      271.82      279.74     44.23 o 
  -6  34   1        4.61        1.17     30.45 o 
  -5  34   1       31.11       37.90     30.43 o 
  -4  34   1       72.52       33.36     29.79 o 
  -3  34   1      296.63      345.33     36.84 o 
  -2  34   1      110.96       95.57     24.26 o 
  -1  34   1       48.24       78.23     24.13 o 
   0  34   1      116.90      147.52     26.00 o 
   1  34   1     1572.23     1499.26     74.73 o 
   2  34   1       11.71      -13.24     21.06 o 
   3  34   1       37.36       53.02     24.22 o 
   4  34   1     1061.94     1103.67     46.81 o 
   5  34   1       51.37       28.69     27.13 o 
   6  34   1       81.09      117.06     34.73 o 
   7  34   1       15.42        2.66     30.37 o 
   8  34   1        0.49        6.52     31.66 o 
   9  34   1      160.95      128.81     39.91 o 
  10  34   1      121.38       96.79     40.38 o 
 -10  35   1       18.77       14.75     37.27 o 
  -9  35   1       13.94       79.50     38.71 o 
  -8  35   1       27.58       -6.55     32.37 o 
  -7  35   1        0.21       -5.72     30.72 o 
  -6  35   1      485.94      407.27     49.01 o 
  -5  35   1     1018.74     1010.34    132.85 o 
  -4  35   1      855.44      860.25     79.68 o 
  -3  35   1       56.92       78.20     28.54 o 
  -2  35   1      474.30      450.96     51.69 o 
  -1  35   1      293.36      283.17     30.56 o 
   0  35   1     1197.40     1184.62     46.81 o 
   1  35   1     1524.96     1585.90     94.81 o 
   2  35   1      141.08      135.74     34.36 o 
   3  35   1       57.30      106.20     39.84 o 
   4  35   1        3.97       15.67     26.22 o 
   5  35   1      483.98      509.33     43.32 o 
   6  35   1      215.83      153.61     38.84 o 
   7  35   1       37.04      -16.13     30.29 o 
   8  35   1      228.67      202.69     44.06 o 
   9  35   1      145.44       -9.45     75.40 o 
  10  35   1        3.65       66.53     39.91 o 
 -10  36   1        0.46       -2.25     37.28 o 
  -9  36   1       22.91       65.04     38.76 o 
  -8  36   1      286.41      265.04     47.40 o 
  -7  36   1      302.68      226.25     43.74 o 
  -6  36   1      216.73      167.87     41.16 o 
  -5  36   1     1135.07     1042.13     64.20 o 
  -4  36   1      996.70      943.47     61.09 o 
  -3  36   1       49.96       39.97     41.59 o 
  -2  36   1      111.11       92.01     25.82 o 
  -1  36   1       16.15       15.97     21.31 o 
   0  36   1      295.12      280.11     30.47 o 
   1  36   1      385.88      407.36     33.84 o 
   2  36   1     1213.33     1303.31     60.00 o 
   3  36   1     2566.34     2471.24     65.60 o 
   4  36   1      256.42      264.26     36.58 o 
   5  36   1       25.84       63.98     32.15 o 
   6  36   1      836.69      828.37     60.45 o 
   7  36   1       54.02       34.05     33.87 o 
   8  36   1       12.96        5.48     52.84 o 
   9  36   1       47.03       25.92     36.83 o 
  10  36   1      202.96      160.27     45.57 o 
 -10  37   1       83.20       71.44     42.63 o 
  -9  37   1      547.61      534.37     59.48 o 
  -8  37   1      307.60      380.03     53.42 o 
  -7  37   1      625.04      625.14     68.93 o 
  -6  37   1      920.85     1017.60    132.85 o 
  -5  37   1      212.18      206.47     41.51 o 
  -4  37   1     1232.90     1085.97     64.98 o 
  -3  37   1      511.47      621.21     47.73 o 
  -2  37   1     1326.59     1271.45     57.62 o 
  -1  37   1     1051.10     1140.05     48.06 o 
   0  37   1     1633.87     1623.65     53.97 o 
   1  37   1      331.79      390.71     40.30 o 
   2  37   1      897.19      946.89     45.70 o 
   3  37   1        0.00       -4.13     21.49 o 
   4  37   1      461.19      478.76     43.03 o 
   5  37   1      824.72      811.29     58.57 o 
   6  37   1     1446.85     1339.96     72.39 o 
   7  37   1      442.13      489.87     53.58 o 
   8  37   1      251.04      313.31     49.75 o 
   9  37   1      502.96      477.56     57.62 o 
  -9  38   1        0.02       11.73     36.24 o 
  -8  38   1       21.17       11.07     36.88 o 
  -7  38   1      105.82      106.32     40.27 o 
  -6  38   1      216.81      158.27     40.88 o 
  -5  38   1      994.90      919.35    110.57 o 
  -4  38   1      104.59       61.60     33.66 o 
  -3  38   1      716.43      683.73     47.96 o 
  -2  38   1       41.06       56.37     28.21 o 
  -1  38   1       64.23       92.03     28.57 o 
   0  38   1      636.02      612.66     75.31 o 
   1  38   1      687.09      757.97     55.88 o 
   2  38   1     3677.86     3545.70    124.67 o 
   3  38   1     3370.25     3298.41     86.92 o 
   4  38   1      307.15      356.59     47.14 o 
   5  38   1      488.18      394.32     49.25 o 
   6  38   1       79.45       47.88     34.53 o 
   7  38   1       90.71      106.47     37.97 o 
   8  38   1        2.50      -11.93     34.64 o 
   9  38   1       29.17       53.87     39.73 o 
  -9  39   1      312.17      266.85     51.38 o 
  -8  39   1       75.42       16.27     51.53 o 
  -7  39   1      135.45       63.02     37.21 o 
  -6  39   1      133.18      100.34     37.64 o 
  -5  39   1       26.68       20.90     32.98 o 
  -4  39   1       26.59       45.30     33.47 o 
  -3  39   1       83.16       93.46     35.94 o 
  -2  39   1       12.43       20.63     27.84 o 
  -1  39   1        8.99       65.97     24.85 o 
   0  39   1      214.01      201.11     36.39 o 
   1  39   1      838.79      726.03     49.66 o 
   2  39   1       63.02      101.89     27.55 o 
   3  39   1       39.77       38.79     25.12 o 
   4  39   1       68.07       62.51     30.46 o 
   5  39   1       76.44      101.74     37.38 o 
   6  39   1        1.89      -20.13     30.39 o 
   7  39   1      328.08      296.29     49.88 o 
   8  39   1        0.61        2.23     36.88 o 
   9  39   1        1.27       45.71     39.00 o 
  -9  40   1       10.23       18.51     38.16 o 
  -8  40   1       17.37       26.31     37.70 o 
  -7  40   1      228.71      205.07     44.50 o 
  -6  40   1      224.85      222.25     47.88 o 
  -5  40   1      249.02      258.35     46.86 o 
  -4  40   1      398.76      337.71     52.69 o 
  -3  40   1       50.14        9.55     31.64 o 
  -2  40   1      131.52      154.40     33.75 o 
  -1  40   1        9.70      -21.78     21.78 o 
   0  40   1        0.43       41.19     30.08 o 
   1  40   1       87.25      118.51     33.12 o 
   2  40   1     1387.60     1449.45     65.42 o 
   3  40   1      517.69      582.53     47.09 o 
   4  40   1       49.56       95.68     33.93 o 
   5  40   1      412.52      355.93     49.58 o 
   6  40   1        0.41      -29.72     30.56 o 
   7  40   1       79.27       59.65     37.56 o 
   8  40   1       46.15       99.62     42.88 o 
  -8  41   1      288.80      239.54     50.39 o 
  -7  41   1      620.30      615.31     62.86 o 
  -6  41   1      721.31      751.54     64.37 o 
  -5  41   1        4.04        9.26     45.07 o 
  -4  41   1       83.25       75.95     38.14 o 
  -3  41   1      609.31      699.45     58.19 o 
  -2  41   1      506.35      488.19     44.80 o 
  -1  41   1     1672.54     1649.46    129.75 o 
   0  41   1     2600.69     2884.72     87.55 o 
   1  41   1      785.64      808.54    102.48 o 
   2  41   1       71.80       94.50     38.56 o 
   3  41   1        6.85       72.32     29.67 o 
   4  41   1      688.07      642.61     56.04 o 
   5  41   1      803.06      690.95     60.52 o 
   6  41   1      226.35      235.71     46.44 o 
   7  41   1      162.08      209.52     46.37 o 
   8  41   1      492.61      522.18     61.70 o 
  -8  42   1      141.05      205.30     49.49 o 
  -7  42   1      107.35      151.36     52.92 o 
  -6  42   1      210.31      216.35     47.25 o 
  -5  42   1      972.55     1042.46     70.36 o 
  -4  42   1      757.09      782.60     62.05 o 
  -3  42   1      168.92      272.74     45.96 o 
  -2  42   1        1.70       43.04     28.52 o 
  -1  42   1        1.39       15.97     34.86 o 
   0  42   1        2.02        7.24     29.10 o 
   1  42   1     1249.70     1386.66     81.38 o 
   2  42   1     1042.76     1171.21     62.09 o 
   3  42   1     2204.60     2252.45    169.06 o 
   4  42   1      767.92      733.55     94.26 o 
   5  42   1       10.89       28.15     46.55 o 
   6  42   1       31.50       -0.76     33.92 o 
   7  42   1       14.82        7.07     36.11 o 
   8  42   1       42.85      -47.39     48.32 o 
  -7  43   1      393.68      366.30     56.64 o 
  -6  43   1       22.94       27.48     37.28 o 
  -5  43   1      121.26       94.76     49.30 o 
  -4  43   1       24.17       27.79     35.72 o 
  -3  43   1      129.10       57.21     36.45 o 
  -2  43   1       78.33      118.25     42.38 o 
  -1  43   1       56.56       29.67     36.51 o 
   0  43   1      356.89      408.46     46.60 o 
   1  43   1      109.19      115.95     35.80 o 
   2  43   1      467.66      462.55     47.27 o 
   3  43   1        7.63       34.37     38.48 o 
   4  43   1       28.79       41.08     34.39 o 
   5  43   1      453.40      643.78     87.67 o 
   6  43   1      181.12      151.06     44.21 o 
   7  43   1       92.75      103.38     44.22 o 
  -7  44   1       12.76       72.53     40.90 o 
  -6  44   1       45.12       28.24     37.87 o 
  -5  44   1       73.39      150.95     43.85 o 
  -4  44   1       48.96       90.65     39.37 o 
  -3  44   1        8.49       19.04     34.61 o 
  -2  44   1        2.73       14.49     43.49 o 
  -1  44   1       34.81      -13.49     37.65 o 
   0  44   1        1.24       33.05     30.44 o 
   1  44   1        5.95       18.70     32.51 o 
   2  44   1      138.57      236.53     48.76 o 
   3  44   1      330.99      336.72     54.09 o 
   4  44   1      584.14      554.35     82.62 o 
   5  44   1      219.90      248.52     47.66 o 
   6  44   1       11.80       50.85     49.97 o 
   7  44   1       16.88      -12.14     38.82 o 
  -6  45   1        4.04      -37.69     46.52 o 
  -5  45   1        0.42      -34.82     34.82 o 
  -4  45   1       27.44       -8.96     52.18 o 
  -3  45   1      192.59      332.05     63.85 o 
  -2  45   1      282.97      201.87     79.09 o 
  -1  45   1     1568.82     1980.72    114.08 o 
   0  45   1      864.85     1039.28     73.91 o 
   1  45   1      307.00      308.24     50.44 o 
   2  45   1        1.56       86.49     43.00 o 
   3  45   1       63.28      105.04     42.85 o 
   4  45   1        1.12       72.36     50.88 o 
   5  45   1      172.96      166.26     44.91 o 
   6  45   1        4.30       35.36     38.71 o 
  -6  46   1      515.18      479.54     78.98 o 
  -5  46   1      976.47     1131.28     78.53 o 
  -4  46   1      946.74      989.00     72.72 o 
  -3  46   1      247.62      270.40     66.17 o 
  -2  46   1       76.71       64.92    135.72 o 
  -1  46   1       29.04       67.54     40.54 o 
   0  46   1      121.79      119.96     44.52 o 
   1  46   1      765.19      763.94     57.24 o 
   2  46   1      534.33      487.35     59.20 o 
   3  46   1     1428.08     1600.34    142.22 o 
   4  46   1     1051.42     1279.46    100.56 o 
   5  46   1      199.84      142.59     58.88 o 
  -5  47   1      790.23      799.90     71.18 o 
  -4  47   1       53.00       73.45     68.98 o 
  -3  47   1      183.78      101.30     87.36 o 
  -2  47   1      153.35      173.45     59.10 o 
  -1  47   1      386.99      460.27    106.56 o 
   0  47   1      173.10      269.62     56.77 o 
   1  47   1      266.65      317.00     55.59 o 
   2  47   1       29.42       29.43     62.16 o 
   3  47   1      555.04      613.05     78.88 o 
   4  47   1       14.48       12.62     48.89 o 
   5  47   1       36.66      107.73     54.61 o 
  -4  48   1        4.85       76.41     55.92 o 
  -3  48   1       27.16      -45.23     47.74 o 
  -2  48   1       33.35       63.92     50.67 o 
  -1  48   1        0.06       53.38    102.30 o 
   0  48   1       11.96      -10.45     38.33 o 
   1  48   1       79.40      179.30     65.11 o 
   2  48   1       33.04        6.34     55.67 o 
   3  48   1       10.90       21.74     50.28 o 
   4  48   1       21.13       20.45     51.45 o 
  -3  49   1      113.05       88.41     59.23 o 
  -2  49   1      128.38      233.38     76.03 o 
  -1  49   1       54.33       12.52     51.75 o 
   0  49   1       75.98       12.27     41.71 o 
   1  49   1       17.24       51.05     57.99 o 
   2  49   1      463.09      494.62     63.72 o 
   3  49   1        2.31       53.76     55.88 o 
  -1  50   1       16.41       72.97     58.78 o 
   0  50   1       37.12      -37.90     37.90 o 
 -14   0   2       95.49      117.34     75.57 o 
 -13   0   2       35.36       11.68     31.39 o 
 -12   0   2      107.73      106.38     28.97 o 
 -11   0   2     1337.33     1295.85     51.27 o 
 -10   0   2      314.15      318.95     39.83 o 
  -9   0   2      468.62      464.12     26.98 o 
  -8   0   2      412.19      461.18     34.95 o 
  -7   0   2     1363.79     1308.93     32.20 o 
  -6   0   2      802.15      927.45     25.54 o 
  -5   0   2     3764.98     3833.25     85.85 o 
  -4   0   2    13501.17    14375.66    796.04 o 
  -3   0   2    11141.12    11822.89    151.40 o 
  -2   0   2   196425.66   185647.72   2356.85 o 
  -1   0   2    16065.63    16297.05    233.57 o 
   0   0   2    17700.94    17700.45    298.93 o 
   1   0   2     3091.42     3319.74     51.70 o 
   2   0   2     8682.18     8217.67    112.03 o 
   3   0   2     2192.24     2722.05     78.72 o 
   4   0   2    37828.72    38184.34    698.20 o 
   5   0   2    20819.40    21188.98    234.98 o 
   6   0   2     4246.89     4966.48     87.58 o 
   7   0   2     1526.67     1393.24     86.15 o 
   8   0   2      177.09      242.11     51.80 o 
   9   0   2      654.58      628.48     72.97 o 
  10   0   2      124.60      155.03     53.29 o 
  11   0   2      193.48      135.54     56.44 o 
  12   0   2       77.45       80.76     54.03 o 
  13   0   2      293.78      268.10     72.41 o 
  14   0   2      440.87      638.88     96.36 o 
 -14   1   2      383.97      232.85     62.15 o 
 -13   1   2      160.78      144.19     26.93 o 
 -12   1   2       12.33       19.33     19.35 o 
 -11   1   2      402.85      439.01     24.95 o 
 -10   1   2      159.99      172.77     20.62 o 
  -9   1   2     1092.50     1129.20     26.30 o 
  -8   1   2     5771.73     5856.60     64.89 o 
  -7   1   2     3324.79     3334.25     65.14 o 
  -6   1   2     6091.81     6327.18    101.61 o 
  -5   1   2     2580.94     2546.44    103.55 o 
  -4   1   2      359.27      329.23     26.53 o 
  -3   1   2     1668.80     1501.67     18.41 o 
  -2   1   2    79435.64    78229.25    602.65 o 
  -1   1   2      253.68      243.65     14.29 o 
   0   1   2     1680.34     1697.11     30.24 o 
   1   1   2     1647.44     1715.36     28.75 o 
   2   1   2     4214.83     4048.42     50.92 o 
   3   1   2    23554.28    23515.85    175.92 o 
   4   1   2     7368.82     7586.13    169.62 o 
   5   1   2     2161.22     2271.86     46.90 o 
   6   1   2      209.56      191.49     40.54 o 
   7   1   2      998.04      992.86     59.51 o 
   8   1   2       77.42       -8.13     25.47 o 
   9   1   2      946.17      953.53     58.86 o 
  10   1   2      350.61      291.34     42.91 o 
  11   1   2      482.66      557.83    103.69 o 
  12   1   2      286.66      281.15     48.05 o 
  13   1   2       12.41      -36.35     45.21 o 
  14   1   2       29.54       42.99     42.99 o 
 -14   2   2      298.24      203.12     87.26 o 
 -13   2   2       66.32       51.28     23.96 o 
 -12   2   2        2.27       -7.25     18.58 o 
 -11   2   2       10.20       40.29     28.67 o 
 -10   2   2       22.32       16.10     14.84 o 
  -9   2   2      568.73      661.84     22.97 o 
  -8   2   2      485.44      509.76     19.33 o 
  -7   2   2     2046.83     2097.91     34.08 o 
  -6   2   2       52.29       49.89      9.51 o 
  -5   2   2     4404.84     4828.03     75.33 o 
  -4   2   2      522.24      552.84     46.62 o 
  -3   2   2       26.78       41.39      6.73 o 
  -2   2   2    88498.39    87535.38    508.20 o 
  -1   2   2      291.19      298.71     19.51 o 
   0   2   2     5483.83     5375.20    113.95 o 
   1   2   2      110.20      118.45     16.53 o 
   2   2   2     6494.18     6790.81     61.93 o 
   3   2   2       13.70       15.39     20.53 o 
   4   2   2     1341.55     1396.11     60.19 o 
   5   2   2       83.68       92.00     16.07 o 
   6   2   2    18784.28    19537.94    540.57 o 
   7   2   2      988.59     1037.77     60.25 o 
   8   2   2      121.62       85.24     31.96 o 
   9   2   2       16.59      -23.51     29.34 o 
  10   2   2      656.50      488.52     79.19 o 
  11   2   2       14.88      -26.94     32.03 o 
  12   2   2      120.06      174.91     42.93 o 
  13   2   2      113.35      143.53     45.94 o 
  14   2   2      400.72      470.16     65.82 o 
 -14   3   2      131.35       73.15     67.40 o 
 -13   3   2      101.73      142.79     40.41 o 
 -12   3   2      325.11      356.92     27.80 o 
 -11   3   2       39.57       23.37     16.44 o 
 -10   3   2        2.43       -2.25     14.57 o 
  -9   3   2      215.95      242.11     16.75 o 
  -8   3   2      194.86      172.21     14.05 o 
  -7   3   2       67.33       45.33     10.29 o 
  -6   3   2     2650.68     2663.64     59.87 o 
  -5   3   2     6428.31     6853.74     66.98 o 
  -4   3   2     4201.09     4320.66     51.93 o 
  -3   3   2     5468.31     5267.67     60.08 o 
  -2   3   2    15694.66    17226.79    164.52 o 
  -1   3   2      451.46      466.20     18.18 o 
   0   3   2     7250.59     7533.72    179.68 o 
   1   3   2     4229.23     4287.68     46.63 o 
   2   3   2     5727.15     5391.09     82.00 o 
   3   3   2     2662.94     2198.44     68.33 o 
   4   3   2      378.66      375.22     34.97 o 
   5   3   2     4645.85     5335.65    136.37 o 
   6   3   2     8005.29     8083.12    136.20 o 
   7   3   2      355.94      328.39     36.33 o 
   8   3   2     1101.34      988.07     54.61 o 
   9   3   2        8.05      -25.99     25.99 o 
  10   3   2      612.09      526.40     51.37 o 
  11   3   2      928.92      805.66     78.17 o 
  12   3   2       44.56       57.85     41.77 o 
  13   3   2       74.76       91.10     77.52 o 
  14   3   2       89.03       88.12     44.88 o 
 -14   4   2       45.78       59.60     65.17 o 
 -13   4   2       58.43       76.17     27.05 o 
 -12   4   2     1179.73     1230.94     67.90 o 
 -11   4   2      828.71      879.15     40.38 o 
 -10   4   2     1252.25     1263.65     33.90 o 
  -9   4   2     1235.62     1223.52     28.98 o 
  -8   4   2       98.27      121.76     13.13 o 
  -7   4   2     4356.81     4312.29     41.18 o 
  -6   4   2     2490.82     2711.67     26.45 o 
  -5   4   2     2840.10     2773.50     37.44 o 
  -4   4   2      279.37      248.04     10.18 o 
  -3   4   2    11259.29    10724.46     81.47 o 
  -2   4   2      572.17      608.04     34.93 o 
  -1   4   2    18307.04    17496.34    128.35 o 
   0   4   2     4577.72     4940.10     54.18 o 
   1   4   2     2055.10     2215.30     36.42 o 
   2   4   2     3626.71     4270.30     54.06 o 
   3   4   2        9.22       -3.18     14.75 o 
   4   4   2     2536.61     2357.69     62.94 o 
   5   4   2     7941.24     7167.62    200.80 o 
   6   4   2    11513.81    10619.46    301.62 o 
   7   4   2      761.56      667.53     45.56 o 
   8   4   2       97.12      122.09     32.68 o 
   9   4   2     1093.26     1076.74     62.67 o 
  10   4   2      122.98      130.93     38.59 o 
  11   4   2       80.45       90.28     40.10 o 
  12   4   2      124.84      133.20     41.15 o 
  13   4   2      443.58      427.06     57.01 o 
  14   4   2      121.89      101.74     46.33 o 
 -14   5   2      918.16      877.46    121.24 o 
 -13   5   2       11.79       33.93     25.72 o 
 -12   5   2      251.65      249.53     25.73 o 
 -11   5   2       64.63       85.62     24.05 o 
 -10   5   2      246.33      259.00     21.70 o 
  -9   5   2      620.47      695.61     24.15 o 
  -8   5   2      605.18      614.72     20.79 o 
  -7   5   2     2375.07     2294.41     32.74 o 
  -6   5   2     1267.63     1169.75     21.50 o 
  -5   5   2     7976.62     7874.98     79.05 o 
  -4   5   2     2437.79     2286.78     27.87 o 
  -3   5   2       52.33       36.49     10.20 o 
  -2   5   2      998.32      865.47     35.90 o 
  -1   5   2      693.15      679.53     21.33 o 
   0   5   2     7065.24     6317.67     99.29 o 
   1   5   2     3509.67     3557.06    121.38 o 
   2   5   2     1960.63     1541.65     32.30 o 
   3   5   2    10223.31     9412.96    184.48 o 
   4   5   2    23615.19    24657.42    945.23 o 
   5   5   2     2566.41     2678.28     72.53 o 
   6   5   2     2574.18     2626.76     77.04 o 
   7   5   2      649.90      681.89     37.77 o 
   8   5   2     2693.51     2530.28     82.48 o 
   9   5   2       53.42       56.19     31.87 o 
  10   5   2     2447.33     2416.00     89.98 o 
  11   5   2     1279.46     1307.66     75.01 o 
  12   5   2      643.63      549.10     57.23 o 
  13   5   2       15.13       62.37     44.75 o 
  14   5   2      356.04      373.24     59.67 o 
 -14   6   2        7.76       46.23     66.84 o 
 -13   6   2      277.07      283.64     35.26 o 
 -12   6   2       48.06      104.82     21.75 o 
 -11   6   2       97.16       97.20     19.65 o 
 -10   6   2      166.76      219.09     21.72 o 
  -9   6   2      529.65      512.38     33.06 o 
  -8   6   2      115.11      152.78     14.35 o 
  -7   6   2      433.46      415.40     16.95 o 
  -6   6   2     5386.42     5852.93     53.15 o 
  -5   6   2      408.63      373.57     15.44 o 
  -4   6   2      462.73      476.64     15.00 o 
  -3   6   2     7714.92     7931.53    228.89 o 
  -2   6   2      791.17      667.32     32.32 o 
  -1   6   2     4498.96     4472.27     65.88 o 
   0   6   2     1380.92     1306.08     52.54 o 
   1   6   2     1398.40     1154.60     57.65 o 
   2   6   2      431.46      489.82     21.03 o 
   3   6   2      409.68      490.98     21.10 o 
   4   6   2     1080.61     1306.12     51.24 o 
   5   6   2      652.15      662.53     40.59 o 
   6   6   2        6.59       19.04     18.86 o 
   7   6   2     1405.25     1519.36     52.23 o 
   8   6   2      181.73      116.31     32.46 o 
   9   6   2       53.51       61.59     31.85 o 
  10   6   2      243.32      188.07     39.55 o 
  11   6   2        1.36        3.16     32.14 o 
  12   6   2       12.26       -7.34     33.30 o 
  13   6   2      228.25      161.55     47.81 o 
  14   6   2       24.04       72.44     46.06 o 
 -14   7   2        0.90      -34.96     42.52 o 
 -13   7   2       49.56       28.18     26.57 o 
 -12   7   2     1200.25     1259.17     77.74 o 
 -11   7   2        0.63      -16.48     16.48 o 
 -10   7   2      205.81      235.63     28.28 o 
  -9   7   2        6.54        6.53     13.40 o 
  -8   7   2      302.87      311.05     26.30 o 
  -7   7   2     1019.93      921.21     33.73 o 
  -6   7   2      634.50      610.75     23.59 o 
  -5   7   2     2674.23     2701.87     34.79 o 
  -4   7   2      876.99      834.13     22.64 o 
  -3   7   2     3135.37     3202.36     72.34 o 
  -2   7   2      120.26      236.82     18.01 o 
  -1   7   2     2765.01     2676.77     42.86 o 
   0   7   2     1562.88     1584.60     35.50 o 
   1   7   2     8256.15     8065.46    187.37 o 
   2   7   2      244.48      190.95     23.92 o 
   3   7   2     7781.56     7403.65    109.50 o 
   4   7   2     1555.71     1507.41     43.31 o 
   5   7   2     1045.71     1158.63     66.71 o 
   6   7   2      108.40       85.97     33.44 o 
   7   7   2       34.27       31.33     21.14 o 
   8   7   2      306.68      231.04     35.94 o 
   9   7   2     2654.61     2629.17    123.00 o 
  10   7   2       24.01       26.01     34.91 o 
  11   7   2        7.68       -3.57     32.68 o 
  12   7   2       17.57       28.68     34.59 o 
  13   7   2       45.32      128.93     71.20 o 
  14   7   2       32.43       -7.36     41.55 o 
 -14   8   2       40.29       57.49     34.39 o 
 -13   8   2       28.16       49.20     22.80 o 
 -12   8   2       37.53       71.46     22.69 o 
 -11   8   2     1097.58     1078.32     38.87 o 
 -10   8   2      705.89      676.40     30.50 o 
  -9   8   2     1147.24     1168.01     38.91 o 
  -8   8   2     2108.97     2202.37     39.03 o 
  -7   8   2     2758.73     2834.56     65.79 o 
  -6   8   2       12.28       43.90     12.30 o 
  -5   8   2       38.69       47.74     14.95 o 
  -4   8   2      389.73      550.12     36.53 o 
  -3   8   2     3123.69     2976.27     48.79 o 
  -2   8   2     6161.39     6715.01    113.44 o 
  -1   8   2    12051.40    11188.61     94.12 o 
   0   8   2     6735.34     5897.13     63.50 o 
   1   8   2        7.79      -12.95     12.95 o 
   2   8   2     3358.41     3124.42     55.97 o 
   3   8   2     1500.55     1534.02     36.58 o 
   4   8   2    13948.54    14597.36    191.32 o 
   5   8   2     6972.79     6676.77    152.91 o 
   6   8   2     3523.58     3539.18    174.04 o 
   7   8   2     3791.86     3909.89    141.12 o 
   8   8   2     3346.61     3216.79     93.17 o 
   9   8   2      524.60      553.08     49.07 o 
  10   8   2     1554.71     1409.75    102.12 o 
  11   8   2      194.12      169.94     82.99 o 
  12   8   2      103.79      190.35     45.59 o 
  13   8   2      160.46      127.59     45.22 o 
  14   8   2      101.75      132.26     49.35 o 
 -14   9   2       67.69       19.86     32.60 o 
 -13   9   2      840.00      785.86     39.89 o 
 -12   9   2       15.78       20.00     20.16 o 
 -11   9   2      120.73      160.24     22.56 o 
 -10   9   2        6.61        0.55     16.36 o 
  -9   9   2      140.29      168.34     19.88 o 
  -8   9   2     3600.30     3580.65     68.29 o 
  -7   9   2     2078.50     2056.18     46.89 o 
  -6   9   2     3984.91     4091.40     50.69 o 
  -5   9   2     6377.69     6410.94    139.96 o 
  -4   9   2     1823.23     1704.67     34.86 o 
  -3   9   2       80.16      164.73     24.12 o 
  -2   9   2     5293.32     5662.53     96.67 o 
  -1   9   2     4565.19     4383.78     52.70 o 
   0   9   2       15.73       30.41     12.38 o 
   1   9   2     8217.24     8177.88    158.76 o 
   2   9   2     3984.92     3407.29    121.75 o 
   3   9   2    18202.42    17095.02    239.23 o 
   4   9   2      814.10      823.38     25.17 o 
   5   9   2     2458.07     2485.62    120.59 o 
   6   9   2      242.03      258.88     27.77 o 
   7   9   2      458.30      454.15     48.88 o 
   8   9   2       10.36      -14.09     32.40 o 
   9   9   2     1027.98     1036.51     62.56 o 
  10   9   2      351.58      348.24     46.11 o 
  11   9   2      830.99      866.65     62.94 o 
  12   9   2      109.29       76.97     39.09 o 
  13   9   2      139.16      118.69     44.98 o 
  14   9   2        7.11       48.82    101.84 o 
 -14  10   2      201.91      211.50     42.16 o 
 -13  10   2       33.29       -5.17     21.79 o 
 -12  10   2      157.53      179.61     35.93 o 
 -11  10   2      249.96      245.73     24.97 o 
 -10  10   2        3.45       11.07     16.92 o 
  -9  10   2      961.17      983.14     34.94 o 
  -8  10   2     1399.47     1367.33     32.70 o 
  -7  10   2     1391.46     1498.68     52.46 o 
  -6  10   2      933.57      978.12     29.39 o 
  -5  10   2     8537.95     9046.10     93.29 o 
  -4  10   2     9194.38     9889.54    140.85 o 
  -3  10   2     7932.82     7751.08    177.29 o 
  -2  10   2    14118.81    15057.26    216.10 o 
  -1  10   2        8.95       18.58     11.54 o 
   0  10   2     2247.84     2005.50     38.31 o 
   1  10   2      130.84      123.83     15.51 o 
   2  10   2     2169.62     2310.18     92.78 o 
   3  10   2     2380.76     2488.14     47.17 o 
   4  10   2      754.42      729.51     26.42 o 
   5  10   2      165.19      183.54     14.69 o 
   6  10   2      341.56      333.93     30.26 o 
   7  10   2     3251.24     3179.04     95.11 o 
   8  10   2     1810.96     1748.70     73.26 o 
   9  10   2       16.63       22.89     31.32 o 
  10  10   2      426.55      446.51     48.65 o 
  11  10   2      373.76      362.95     63.68 o 
  12  10   2       35.50       -6.42     49.29 o 
  13  10   2       77.67      101.82     45.75 o 
  14  10   2      102.14       73.94     46.87 o 
 -14  11   2        0.06       30.60     33.66 o 
 -13  11   2       22.45        5.87     22.19 o 
 -12  11   2      682.17      664.75     40.59 o 
 -11  11   2      277.94      284.27     31.25 o 
 -10  11   2       57.41       63.63     21.81 o 
  -9  11   2       13.64       18.21     16.81 o 
  -8  11   2      467.05      477.27     34.58 o 
  -7  11   2      138.95      125.47     16.89 o 
  -6  11   2       30.10       29.04     12.75 o 
  -5  11   2      825.60      894.87     24.44 o 
  -4  11   2      299.99      371.99     24.26 o 
  -3  11   2     3688.91     3791.78     66.27 o 
  -2  11   2     3399.63     2923.66     38.82 o 
  -1  11   2     1765.36     1785.43     35.17 o 
   0  11   2      506.83      539.69     22.85 o 
   1  11   2    18991.38    19005.10    168.69 o 
   2  11   2        5.70      -12.29     12.29 o 
   3  11   2      443.21      655.17     43.25 o 
   4  11   2        6.23        6.60     17.85 o 
   5  11   2      736.00      816.38     24.76 o 
   6  11   2       31.00       11.87     19.87 o 
   7  11   2     1214.00     1125.27     70.49 o 
   8  11   2     1079.81      939.91     57.34 o 
   9  11   2     1644.81     1594.89     73.53 o 
  10  11   2      394.11      372.45     53.47 o 
  11  11   2       21.77       10.41     32.81 o 
  12  11   2        3.56       -9.83     33.22 o 
  13  11   2       38.75       49.30     87.54 o 
  14  11   2       19.31       68.81     46.29 o 
 -14  12   2        2.16      -12.53     31.66 o 
 -13  12   2      184.54      152.04     27.57 o 
 -12  12   2      529.08      567.80     34.88 o 
 -11  12   2     1053.89     1084.96     50.22 o 
 -10  12   2     1171.75     1272.78     52.83 o 
  -9  12   2      212.09      213.53     22.80 o 
  -8  12   2      468.42      561.77     31.94 o 
  -7  12   2      857.40      803.96     34.29 o 
  -6  12   2     2522.86     2729.64     42.08 o 
  -5  12   2       87.92      145.71     16.58 o 
  -4  12   2     4949.28     5052.61    128.68 o 
  -3  12   2     1188.17     1165.62     30.52 o 
  -2  12   2     2442.01     2558.03     59.89 o 
  -1  12   2      276.54      188.82     16.22 o 
   0  12   2      418.46      338.43     20.10 o 
   1  12   2       12.10       -2.95     12.61 o 
   2  12   2     5708.44     5903.95     74.51 o 
   3  12   2     2445.64     2646.45     81.56 o 
   4  12   2     3074.72     3141.84     80.93 o 
   5  12   2     3129.80     3101.46     66.79 o 
   6  12   2     1412.09     1379.69     51.20 o 
   7  12   2     1021.60     1063.97     48.79 o 
   8  12   2      139.31      123.71     35.42 o 
   9  12   2      713.48      678.48     54.77 o 
  10  12   2       81.87       87.74     36.51 o 
  11  12   2       15.47      -29.03     29.03 o 
  12  12   2      125.86       76.19     39.90 o 
  13  12   2       46.58       93.71     44.50 o 
  14  12   2      223.04      255.94     57.11 o 
 -14  13   2     1400.83     1386.29     77.79 o 
 -13  13   2      838.10      869.45     61.50 o 
 -12  13   2      809.33      861.90     47.88 o 
 -11  13   2        2.38       31.63     20.02 o 
 -10  13   2        0.04       -3.41     17.65 o 
  -9  13   2        9.08       27.19     18.52 o 
  -8  13   2     1987.11     1892.02     59.66 o 
  -7  13   2     3967.34     3948.09     83.88 o 
  -6  13   2    13995.22    14944.25    200.16 o 
  -5  13   2     1432.61     1373.49     27.31 o 
  -4  13   2     1929.17     1999.48     70.86 o 
  -3  13   2       33.95       33.06     12.90 o 
  -2  13   2     1709.68     1796.19     32.87 o 
  -1  13   2       20.08        7.67     12.31 o 
   0  13   2     5226.46     6543.47    103.14 o 
   1  13   2      400.48      327.45     20.75 o 
   2  13   2    12941.29    11950.12    255.41 o 
   3  13   2     2645.25     2283.31    120.69 o 
   4  13   2     1695.30     1684.23     79.61 o 
   5  13   2     1129.56     1084.16     29.49 o 
   6  13   2      172.91      149.26     22.88 o 
   7  13   2     2006.04     2152.97    119.04 o 
   8  13   2     5405.90     5249.51    123.48 o 
   9  13   2     6248.27     6069.60    155.22 o 
  10  13   2     2970.63     3047.08    137.30 o 
  11  13   2       35.72       55.25     36.69 o 
  12  13   2      256.71      267.84     50.28 o 
  13  13   2       26.16       12.58     40.04 o 
 -14  14   2       93.16      119.86     39.11 o 
 -13  14   2      836.25      888.94     44.02 o 
 -12  14   2     1580.65     1529.32     77.51 o 
 -11  14   2     1047.98     1160.71     61.80 o 
 -10  14   2      633.45      728.52     36.25 o 
  -9  14   2      643.29      659.40     32.20 o 
  -8  14   2     1501.39     1453.72     66.25 o 
  -7  14   2      747.60      704.72     49.01 o 
  -6  14   2      548.23      636.58     29.85 o 
  -5  14   2       71.76       86.15     19.56 o 
  -4  14   2      649.35      646.75     38.18 o 
  -3  14   2    10193.94     9630.22     95.52 o 
  -2  14   2     1826.23     1500.15     30.99 o 
  -1  14   2      223.62      184.00     22.11 o 
   0  14   2     5309.83     4808.42     66.35 o 
   1  14   2      540.78      552.42     40.40 o 
   2  14   2     3649.02     4410.45    107.55 o 
   3  14   2      837.19      811.43     32.04 o 
   4  14   2     4266.77     4210.92     68.90 o 
   5  14   2       46.02       44.26     17.86 o 
   6  14   2     2115.12     2209.55     62.78 o 
   7  14   2      143.89      149.32     38.41 o 
   8  14   2      107.80      138.37     36.80 o 
   9  14   2       19.71       37.80     33.52 o 
  10  14   2      104.91       79.01     38.14 o 
  11  14   2       24.18       -2.78     34.65 o 
  12  14   2      147.74       87.73    102.02 o 
  13  14   2      719.44      671.54     84.01 o 
 -14  15   2       35.66       64.88     37.59 o 
 -13  15   2      163.18      164.63     29.28 o 
 -12  15   2       24.42       18.21     21.44 o 
 -11  15   2        3.28       23.90     20.66 o 
 -10  15   2      622.70      584.70     44.43 o 
  -9  15   2      497.33      487.50     37.96 o 
  -8  15   2      120.79      184.70     22.14 o 
  -7  15   2       18.03       19.25     16.98 o 
  -6  15   2     2390.43     2401.00     56.57 o 
  -5  15   2     1709.88     1756.37     49.28 o 
  -4  15   2      274.90      278.72     24.19 o 
  -3  15   2        3.24       20.11     13.57 o 
  -2  15   2      709.34      659.32     23.72 o 
  -1  15   2     2038.59     2036.23     42.20 o 
   0  15   2      159.64      145.63     17.81 o 
   1  15   2     1662.79     1819.30     42.39 o 
   2  15   2      267.63      301.97     22.52 o 
   3  15   2        9.02        5.54     15.07 o 
   4  15   2     2486.84     2330.74     77.93 o 
   5  15   2     1225.55     1280.80     47.52 o 
   6  15   2      204.00      210.05     16.51 o 
   7  15   2     1472.32     1355.70     81.04 o 
   8  15   2      448.46      423.01     46.68 o 
   9  15   2       42.62       63.16     33.28 o 
  10  15   2      445.38      425.51     53.01 o 
  11  15   2        2.17      -14.02     33.99 o 
  12  15   2      188.93      175.43     46.70 o 
  13  15   2       52.59       63.50     75.19 o 
 -14  16   2        6.47       12.67     40.81 o 
 -13  16   2       14.66       23.72     24.96 o 
 -12  16   2       12.53       21.30     22.25 o 
 -11  16   2       90.47       66.80     22.18 o 
 -10  16   2        3.82       -4.61     19.24 o 
  -9  16   2      150.20      166.84     22.86 o 
  -8  16   2      502.68      495.38     33.90 o 
  -7  16   2      664.69      652.03     30.97 o 
  -6  16   2        0.80        2.17     17.10 o 
  -5  16   2     2186.25     2237.54     55.76 o 
  -4  16   2    13469.70    14041.48    151.03 o 
  -3  16   2     1709.94     1658.19     49.42 o 
  -2  16   2     1017.09     1033.28     66.76 o 
  -1  16   2     1215.73     1126.12     50.73 o 
   0  16   2     2363.67     2369.71     47.17 o 
   1  16   2      738.08      792.34     37.79 o 
   2  16   2        4.02       15.93     15.34 o 
   3  16   2        6.52       16.78     16.25 o 
   4  16   2     3362.45     3659.71     90.42 o 
   5  16   2     3272.14     3186.50     71.10 o 
   6  16   2     3898.60     4010.07     87.05 o 
   7  16   2      146.52      149.46     28.90 o 
   8  16   2        3.40      -24.86     24.86 o 
   9  16   2       45.08       67.92     34.71 o 
  10  16   2       33.02       20.00     47.90 o 
  11  16   2       17.04      -27.32     32.21 o 
  12  16   2      274.13      226.42     55.98 o 
  13  16   2       13.67       -4.21     65.08 o 
 -14  17   2      655.14      525.06    114.00 o 
 -13  17   2      924.11     1053.96     59.50 o 
 -12  17   2      717.44      795.47     41.02 o 
 -11  17   2        0.91       29.00     20.85 o 
 -10  17   2      204.14      181.97     25.56 o 
  -9  17   2      476.00      514.28     31.35 o 
  -8  17   2      560.18      665.48     33.10 o 
  -7  17   2     3557.62     3602.63    117.23 o 
  -6  17   2      222.88      204.46     23.04 o 
  -5  17   2     1170.76     1011.09     41.03 o 
  -4  17   2       22.41       35.80     15.62 o 
  -3  17   2      294.50      236.75     17.93 o 
  -2  17   2       90.77      110.61     14.90 o 
  -1  17   2        7.44       -0.32     13.44 o 
   0  17   2     4762.65     4673.85     95.16 o 
   1  17   2     2804.56     2616.85     62.34 o 
   2  17   2     3916.25     3513.10     70.82 o 
   3  17   2      187.09      147.66     20.46 o 
   4  17   2     2593.21     2409.62    119.52 o 
   5  17   2        1.84        6.40     18.39 o 
   6  17   2        5.25        9.54     19.68 o 
   7  17   2        7.44       44.50     23.88 o 
   8  17   2     1478.43     1392.86    114.93 o 
   9  17   2      361.98      322.49     46.67 o 
  10  17   2      260.25      228.65     45.65 o 
  11  17   2      953.09      829.56     67.69 o 
  12  17   2      541.64      673.90     66.58 o 
  13  17   2      132.14      136.51     48.60 o 
 -13  18   2      120.82      141.70     35.05 o 
 -12  18   2       43.23       56.11     24.89 o 
 -11  18   2       42.46       42.63     22.12 o 
 -10  18   2      150.04      196.33     26.07 o 
  -9  18   2      378.17      398.06     29.62 o 
  -8  18   2     2770.76     2761.64     71.53 o 
  -7  18   2     4442.00     4588.42     91.47 o 
  -6  18   2      444.58      504.58     34.26 o 
  -5  18   2      220.63      242.36     27.13 o 
  -4  18   2     6545.89     6735.96     88.54 o 
  -3  18   2      535.06      472.44     23.42 o 
  -2  18   2     3358.39     3406.72     50.33 o 
  -1  18   2      236.80      273.14     21.90 o 
   0  18   2    19821.28    19397.91    184.81 o 
   1  18   2     2881.27     3065.23     92.96 o 
   2  18   2      124.21      112.46     28.33 o 
   3  18   2     3556.65     3414.70     74.45 o 
   4  18   2     1524.06     1332.86     44.12 o 
   5  18   2     2943.13     3176.69    126.00 o 
   6  18   2     4938.41     4809.18    151.89 o 
   7  18   2      385.45      388.34     36.73 o 
   8  18   2        9.22       33.28     29.66 o 
   9  18   2       64.45       50.29     34.70 o 
  10  18   2       21.35       32.20     33.40 o 
  11  18   2      118.60      145.84     60.81 o 
  12  18   2      147.43      158.30     46.74 o 
  13  18   2      107.55      144.12     67.95 o 
 -13  19   2      389.21      410.48     43.63 o 
 -12  19   2       33.23       55.59     30.64 o 
 -11  19   2      161.50      152.85     27.49 o 
 -10  19   2      418.90      429.96     32.18 o 
  -9  19   2        2.02      -12.24     18.76 o 
  -8  19   2     1225.25     1223.92     48.72 o 
  -7  19   2      221.84      293.43     25.50 o 
  -6  19   2     2928.53     2870.59    106.08 o 
  -5  19   2      484.89      409.71     57.36 o 
  -4  19   2       10.09       39.80     17.07 o 
  -3  19   2      161.55      139.64     16.91 o 
  -2  19   2        1.35       16.46     13.03 o 
  -1  19   2       59.45       49.54     17.45 o 
   0  19   2     2831.72     2818.74    112.21 o 
   1  19   2     3313.80     3038.14     58.20 o 
   2  19   2      647.63      589.98     42.07 o 
   3  19   2      503.32      517.74     34.83 o 
   4  19   2      209.44      247.12     25.43 o 
   5  19   2     1068.86     1176.52     44.20 o 
   6  19   2       45.61       54.40     21.76 o 
   7  19   2      166.81      152.25     30.36 o 
   8  19   2      495.28      434.40     48.65 o 
   9  19   2      193.58      157.37     41.13 o 
  10  19   2      128.98      188.39     43.25 o 
  11  19   2       11.06       12.44     37.09 o 
  12  19   2      207.22      173.15     49.13 o 
  13  19   2      106.20       36.65     45.26 o 
 -13  20   2      169.36      156.52     49.67 o 
 -12  20   2       58.84      101.64     29.43 o 
 -11  20   2       17.35       -1.58     21.96 o 
 -10  20   2       52.22       18.71     20.96 o 
  -9  20   2      978.20      990.71     40.60 o 
  -8  20   2      326.61      291.85     29.24 o 
  -7  20   2      209.16      237.93     25.09 o 
  -6  20   2      466.20      501.11     35.82 o 
  -5  20   2        6.98        3.68     20.58 o 
  -4  20   2      196.45      217.01     22.52 o 
  -3  20   2     1543.29     1532.36     63.76 o 
  -2  20   2      663.57      816.50     37.24 o 
  -1  20   2     4245.03     4343.11     82.70 o 
   0  20   2       13.43       18.39     16.92 o 
   1  20   2      893.85      909.27     36.61 o 
   2  20   2     1194.78     1237.59     42.25 o 
   3  20   2     3356.06     3442.88     92.19 o 
   4  20   2        6.75       12.71     18.80 o 
   5  20   2       73.54       60.31     19.02 o 
   6  20   2      529.47      515.10     34.66 o 
   7  20   2      637.43      621.91     74.60 o 
   8  20   2       69.95       61.28     35.77 o 
   9  20   2      146.27      107.91     37.75 o 
  10  20   2      225.67      157.25     44.28 o 
  11  20   2        5.75       14.39     37.71 o 
  12  20   2       99.14       52.71     43.67 o 
  13  20   2       97.30       78.79     48.43 o 
 -13  21   2      322.14      392.10     44.91 o 
 -12  21   2       44.62       36.39     26.81 o 
 -11  21   2       10.31       27.67     24.93 o 
 -10  21   2      350.87      389.12     32.59 o 
  -9  21   2      547.13      556.56     34.31 o 
  -8  21   2        5.43       -9.22     18.33 o 
  -7  21   2     3142.65     3027.42     94.76 o 
  -6  21   2     1102.80     1146.96     66.28 o 
  -5  21   2     2667.84     2553.44     65.51 o 
  -4  21   2     2790.92     2705.54     77.10 o 
  -3  21   2     1081.68     1225.04     35.08 o 
  -2  21   2      194.52      202.32     19.03 o 
  -1  21   2     2037.09     1928.12     69.84 o 
   0  21   2        8.68       29.88     17.96 o 
   1  21   2      924.36      836.61     36.04 o 
   2  21   2     3591.81     3641.72     97.60 o 
   3  21   2     8851.82     9035.44    113.63 o 
   4  21   2      546.80      518.67     29.77 o 
   5  21   2      150.94      119.34     21.45 o 
   6  21   2      503.22      587.66     48.05 o 
   7  21   2      103.08      126.30     30.63 o 
   8  21   2      474.76      510.17     52.06 o 
   9  21   2     2245.09     2181.66    126.07 o 
  10  21   2      872.51      966.61     70.36 o 
  11  21   2      210.61      174.54     45.94 o 
  12  21   2      114.89       84.61     46.20 o 
  13  21   2       35.70      -30.81     53.47 o 
 -13  22   2      389.77      406.92     48.98 o 
 -12  22   2      593.84      561.02     44.18 o 
 -11  22   2      161.62      121.49     30.44 o 
 -10  22   2      118.32      106.93     28.06 o 
  -9  22   2      523.98      585.23     35.47 o 
  -8  22   2      173.75      180.95     24.63 o 
  -7  22   2       72.98       56.11     23.44 o 
  -6  22   2     1159.70     1130.65     51.96 o 
  -5  22   2        8.17       27.55     30.34 o 
  -4  22   2     2442.82     2342.22     72.22 o 
  -3  22   2     2954.10     2963.61     64.45 o 
  -2  22   2     1150.95     1010.10     33.16 o 
  -1  22   2     4454.47     4360.38     73.41 o 
   0  22   2     2415.05     2157.91     52.82 o 
   1  22   2     1636.15     1615.01     62.07 o 
   2  22   2     3130.76     3299.24     46.26 o 
   3  22   2     2350.79     2400.86     52.67 o 
   4  22   2     1200.59     1167.33     45.88 o 
   5  22   2     2549.77     2717.25     99.71 o 
   6  22   2      237.63      248.42     27.06 o 
   7  22   2      393.16      450.57     57.95 o 
   8  22   2        4.59       70.91     35.94 o 
   9  22   2       21.90       25.88     33.81 o 
  10  22   2       22.33       90.35     38.54 o 
  11  22   2       49.84       86.11     42.05 o 
  12  22   2      200.36      166.56     72.78 o 
 -13  23   2       67.80       75.99     75.02 o 
 -12  23   2      962.05     1024.24     59.98 o 
 -11  23   2        8.62      -23.58     23.58 o 
 -10  23   2      129.85      129.51     28.54 o 
  -9  23   2      132.44      124.42     41.67 o 
  -8  23   2      213.84      208.54     29.41 o 
  -7  23   2      666.55      727.59     40.50 o 
  -6  23   2      316.74      338.29     45.88 o 
  -5  23   2       69.15      131.13     31.71 o 
  -4  23   2     1701.60     1669.41     79.32 o 
  -3  23   2        3.81       -3.14     14.85 o 
  -2  23   2     1796.42     1735.78     40.60 o 
  -1  23   2      612.11      636.11     33.60 o 
   0  23   2      548.06      498.65     31.63 o 
   1  23   2      778.14      747.83     36.41 o 
   2  23   2      632.28      522.55     34.57 o 
   3  23   2     2047.97     2050.18     80.45 o 
   4  23   2     4900.84     4891.89     99.88 o 
   5  23   2     1524.58     1564.50     56.04 o 
   6  23   2      125.97      174.07     25.28 o 
   7  23   2       35.22      -27.96     27.96 o 
   8  23   2     1482.38     1358.61     74.80 o 
   9  23   2      355.71      354.03     71.20 o 
  10  23   2      357.70      319.15     52.29 o 
  11  23   2       41.66        6.78     40.15 o 
  12  23   2       62.09       61.18     46.67 o 
 -13  24   2       97.65      136.75     57.88 o 
 -12  24   2       48.55       83.93     31.05 o 
 -11  24   2       70.21       56.25     28.39 o 
 -10  24   2      121.73      152.72     31.03 o 
  -9  24   2     1366.93     1313.10     54.73 o 
  -8  24   2      320.17      348.12     33.64 o 
  -7  24   2        1.05       15.12     21.99 o 
  -6  24   2      488.20      502.47     34.41 o 
  -5  24   2     1047.84     1073.20     48.61 o 
  -4  24   2      114.07      112.61     21.61 o 
  -3  24   2       44.31       40.53     19.18 o 
  -2  24   2      271.12      266.15     21.93 o 
  -1  24   2      164.69      193.74     25.22 o 
   0  24   2      681.32      600.21     33.93 o 
   1  24   2      159.84      248.27     27.23 o 
   2  24   2       20.98        9.61     21.73 o 
   3  24   2       58.95       70.48     20.10 o 
   4  24   2      983.68      936.68     38.81 o 
   5  24   2      495.90      444.35     45.96 o 
   6  24   2     2818.28     2765.96     63.58 o 
   7  24   2       53.69       39.21     34.39 o 
   8  24   2        0.80       14.45     55.33 o 
   9  24   2        8.54      -25.49     31.64 o 
  10  24   2       53.10       52.37     40.56 o 
  11  24   2      247.69      157.88     48.50 o 
  12  24   2        7.24       55.79     46.11 o 
 -12  25   2       23.04       81.19     34.99 o 
 -11  25   2       61.06       48.06     29.44 o 
 -10  25   2      457.84      488.03     40.78 o 
  -9  25   2      512.84      608.04     43.55 o 
  -8  25   2      152.47      104.16     28.84 o 
  -7  25   2      356.40      357.17     33.48 o 
  -6  25   2     1098.71     1049.22     49.90 o 
  -5  25   2      370.11      339.57     33.80 o 
  -4  25   2     2970.55     2792.87     77.45 o 
  -3  25   2      146.39      125.76     22.67 o 
  -2  25   2       49.42       85.40     18.21 o 
  -1  25   2     1370.85     1343.24     46.48 o 
   0  25   2     1707.70     1700.24     52.54 o 
   1  25   2     2958.71     3009.89     66.44 o 
   2  25   2     1739.90     1573.99     51.20 o 
   3  25   2     1205.62     1185.67     43.63 o 
   4  25   2     2516.65     2478.90    116.27 o 
   5  25   2     2978.55     2935.82     64.03 o 
   6  25   2        7.95        4.95     23.48 o 
   7  25   2      220.45      205.74     43.83 o 
   8  25   2      260.44      340.56     50.91 o 
   9  25   2      378.59      393.94     54.45 o 
  10  25   2      181.05      166.77     54.68 o 
  11  25   2      339.93      360.33     57.87 o 
  12  25   2      105.55      135.26    113.53 o 
 -12  26   2       12.72       60.43     30.82 o 
 -11  26   2      167.86      267.44     36.83 o 
 -10  26   2      615.21      695.48     55.61 o 
  -9  26   2      441.69      451.20     50.76 o 
  -8  26   2     1095.48     1221.92     53.04 o 
  -7  26   2       77.07       84.56     25.33 o 
  -6  26   2       32.70       35.29     22.85 o 
  -5  26   2     3883.19     3618.67    155.39 o 
  -4  26   2     4984.70     4881.04     93.69 o 
  -3  26   2     4032.99     4158.15     82.40 o 
  -2  26   2    10507.94    10293.90    200.80 o 
  -1  26   2     5110.49     5241.11    118.99 o 
   0  26   2     4660.27     4754.32     84.60 o 
   1  26   2     1808.98     1661.19     52.63 o 
   2  26   2      130.79      138.95     25.30 o 
   3  26   2      212.54      228.05     25.50 o 
   4  26   2     1770.84     1704.16     54.82 o 
   5  26   2     1300.82     1364.54     50.16 o 
   6  26   2     3980.18     3571.75     84.23 o 
   7  26   2       37.18       80.98     40.55 o 
   8  26   2      929.10      967.65     71.45 o 
   9  26   2        5.64      -10.16     34.14 o 
  10  26   2      187.91      258.02     56.81 o 
  11  26   2        5.41       60.39     42.78 o 
  12  26   2      373.93      400.11     63.95 o 
 -12  27   2      256.23      317.71     41.40 o 
 -11  27   2      244.31      256.82     37.08 o 
 -10  27   2      314.03      341.20     39.03 o 
  -9  27   2        8.53      -22.51     22.51 o 
  -8  27   2     1824.74     1775.34     81.47 o 
  -7  27   2      961.62      984.03     59.20 o 
  -6  27   2     1296.70     1294.29     50.96 o 
  -5  27   2     5574.54     5697.10    106.17 o 
  -4  27   2     1170.54     1189.63    116.25 o 
  -3  27   2      562.12      627.23     54.09 o 
  -2  27   2        0.20       -1.45     19.95 o 
  -1  27   2     6314.99     6518.25    150.50 o 
   0  27   2     2370.19     2255.66     61.58 o 
   1  27   2     2849.31     2838.25     70.24 o 
   2  27   2      216.64      196.72     28.56 o 
   3  27   2     3687.96     3646.57     92.17 o 
   4  27   2      920.49     1019.05     70.35 o 
   5  27   2      254.13      261.73     28.75 o 
   6  27   2       36.07       32.72     24.42 o 
   7  27   2      258.08      229.61     47.66 o 
   8  27   2      113.07      143.01     44.50 o 
   9  27   2      624.14      567.44     62.66 o 
  10  27   2       49.40       81.56     43.00 o 
  11  27   2      291.60      409.14    175.08 o 
  12  27   2        1.60      -31.15     42.94 o 
 -12  28   2        0.37       13.43     35.13 o 
 -11  28   2       22.40       40.93     29.74 o 
 -10  28   2      239.45      288.46     37.23 o 
  -9  28   2        0.65       43.02     26.46 o 
  -8  28   2       99.95      131.56     43.04 o 
  -7  28   2       28.17       36.27     24.55 o 
  -6  28   2      255.73      287.89     32.12 o 
  -5  28   2      265.42      310.98     36.71 o 
  -4  28   2      651.81      608.81     77.11 o 
  -3  28   2     1390.42     1491.39     47.63 o 
  -2  28   2        2.16      -20.15     20.15 o 
  -1  28   2      249.43      269.39     29.85 o 
   0  28   2      132.94      163.07     27.31 o 
   1  28   2      376.87      355.11     33.13 o 
   2  28   2      738.71      711.65     54.11 o 
   3  28   2       13.08       24.41     19.42 o 
   4  28   2      910.24      906.05     44.49 o 
   5  28   2      323.03      327.50     30.60 o 
   6  28   2     1411.03     1193.63     54.37 o 
   7  28   2        1.87      -28.03     34.10 o 
   8  28   2       16.27       46.52     38.05 o 
   9  28   2      101.76      112.75     71.85 o 
  10  28   2        1.68      -37.16     37.16 o 
  11  28   2        0.49      -35.75     38.27 o 
 -12  29   2      130.27      104.48     39.52 o 
 -11  29   2       15.80        5.86     28.27 o 
 -10  29   2      114.43      121.78     32.45 o 
  -9  29   2      163.76      127.43     38.91 o 
  -8  29   2      629.43      634.36     43.60 o 
  -7  29   2      118.24       72.43     27.34 o 
  -6  29   2        2.37      -21.07     21.07 o 
  -5  29   2      916.71      869.33     43.56 o 
  -4  29   2       18.66       28.16     32.92 o 
  -3  29   2      623.00      719.39     47.51 o 
  -2  29   2      797.95      725.46     40.29 o 
  -1  29   2     1658.16     1663.95     56.81 o 
   0  29   2      728.33      705.41     40.48 o 
   1  29   2      203.81      273.78     31.34 o 
   2  29   2     2317.55     2208.89     64.30 o 
   3  29   2       78.95       61.11     24.54 o 
   4  29   2     1749.85     1674.05     52.76 o 
   5  29   2      254.54      213.70     28.45 o 
   6  29   2      167.85       79.32     31.18 o 
   7  29   2      571.07      504.16     60.85 o 
   8  29   2      139.64      171.08     62.85 o 
   9  29   2        2.29       39.15     40.66 o 
  10  29   2        1.53        3.02     56.16 o 
  11  29   2        5.35       44.84     44.83 o 
 -11  30   2      561.74      664.45     50.95 o 
 -10  30   2     1158.57     1114.98     57.83 o 
  -9  30   2      224.10      195.86     34.41 o 
  -8  30   2      200.83      197.43     35.78 o 
  -7  30   2      593.53      706.91     44.41 o 
  -6  30   2      888.23      924.29     46.56 o 
  -5  30   2       13.10       -1.91     21.33 o 
  -4  30   2     4157.03     3946.01    117.97 o 
  -3  30   2     6168.59     6161.65    201.76 o 
  -2  30   2     5427.66     5116.16    118.81 o 
  -1  30   2      356.76      426.56     35.78 o 
   0  30   2      739.71      835.65     44.22 o 
   1  30   2        4.50       38.16     24.42 o 
   2  30   2      459.12      384.35     35.83 o 
   3  30   2      875.14      820.20     46.74 o 
   4  30   2      189.18      192.87     27.70 o 
   5  30   2     1838.48     2054.97     82.17 o 
   6  30   2     1223.26     1346.10    118.27 o 
   7  30   2      434.14      453.98     60.13 o 
   8  30   2      280.80      289.65     70.37 o 
   9  30   2       71.59       82.03     45.54 o 
  10  30   2       60.08       66.86     45.81 o 
  11  30   2        0.67       63.65     48.18 o 
 -11  31   2       74.12       98.71     43.31 o 
 -10  31   2       78.19       69.33     38.46 o 
  -9  31   2      723.23      680.42     61.27 o 
  -8  31   2        3.95        5.70     25.79 o 
  -7  31   2      226.35      229.75     33.34 o 
  -6  31   2     3918.52     3956.78    105.68 o 
  -5  31   2       51.66      149.95     36.63 o 
  -4  31   2     7481.72     7198.10    163.90 o 
  -3  31   2       17.81       56.25     29.16 o 
  -2  31   2       81.90      157.20     28.24 o 
  -1  31   2      159.65      157.86     29.59 o 
   0  31   2     3040.57     3091.39    110.81 o 
   1  31   2       10.87       24.78     25.20 o 
   2  31   2     4424.81     4202.91    101.00 o 
   3  31   2     1209.91     1209.22     46.52 o 
   4  31   2     2934.77     2939.08     69.27 o 
   5  31   2      218.32      259.50     30.97 o 
   6  31   2      452.83      440.06     57.70 o 
   7  31   2      195.23      136.37     48.18 o 
   8  31   2      155.83      134.01     47.99 o 
   9  31   2      288.56      226.77     55.39 o 
  10  31   2     1205.00     1146.33     85.65 o 
  11  31   2      246.24      228.01     57.76 o 
 -11  32   2      159.75      159.24     36.96 o 
 -10  32   2      755.62      729.29    116.31 o 
  -9  32   2      564.25      518.01     45.39 o 
  -8  32   2      407.14      385.73     50.60 o 
  -7  32   2       51.54       89.45     35.42 o 
  -6  32   2        5.58       20.13     30.86 o 
  -5  32   2       11.65       13.22     28.42 o 
  -4  32   2      566.33      516.52     57.11 o 
  -3  32   2      323.36      282.14     37.90 o 
  -2  32   2      829.69      796.84     52.44 o 
  -1  32   2      668.46      598.47     41.59 o 
   0  32   2      263.95      251.61     33.13 o 
   1  32   2     1574.99     1527.73     57.68 o 
   2  32   2       41.68       22.24     24.48 o 
   3  32   2       12.39       -6.20     19.55 o 
   4  32   2      943.26      968.68     44.80 o 
   5  32   2     1337.17     1270.73     62.66 o 
   6  32   2      761.54      784.60     74.45 o 
   7  32   2      401.25      401.54     62.76 o 
   8  32   2      238.15      184.67     52.50 o 
   9  32   2      410.68      375.22     61.50 o 
  10  32   2      198.63      239.61     56.71 o 
 -11  33   2       10.78      -33.75     33.75 o 
 -10  33   2       54.38       49.29     38.53 o 
  -9  33   2      175.97      162.32     40.75 o 
  -8  33   2        4.97        4.25     31.06 o 
  -7  33   2      928.40      966.54     62.61 o 
  -6  33   2        1.52      -27.97     27.97 o 
  -5  33   2       40.50       38.79     44.42 o 
  -4  33   2      578.79      630.41     62.13 o 
  -3  33   2     4740.49     4321.24    130.23 o 
  -2  33   2      240.10      295.97     45.55 o 
  -1  33   2        1.10      -22.58     22.58 o 
   0  33   2      167.64      241.24     33.55 o 
   1  33   2      136.01      151.65     52.90 o 
   2  33   2      136.03      172.07     32.54 o 
   3  33   2      882.12      963.30     63.79 o 
   4  33   2      396.22      396.22     37.99 o 
   5  33   2       42.70       53.60     26.69 o 
   6  33   2      662.78      653.69     55.40 o 
   7  33   2      235.14      142.31     48.80 o 
   8  33   2        1.94       16.55     40.31 o 
   9  33   2       10.06        8.63     56.63 o 
  10  33   2        6.34       56.48     47.87 o 
 -10  34   2      124.79      130.91     42.29 o 
  -9  34   2       36.26       79.56     37.14 o 
  -8  34   2      339.75      487.15     54.91 o 
  -7  34   2       21.24       54.09     33.31 o 
  -6  34   2      116.44      107.43     43.34 o 
  -5  34   2       94.73      114.74     39.43 o 
  -4  34   2      129.31      142.65     35.49 o 
  -3  34   2      254.93      241.36     49.24 o 
  -2  34   2     1006.71      984.56     57.89 o 
  -1  34   2     2353.87     2399.04     69.66 o 
   0  34   2     2288.89     2140.74     67.64 o 
   1  34   2      195.87      251.00     49.63 o 
   2  34   2     2749.41     2776.30     77.49 o 
   3  34   2     2233.59     2282.25     63.02 o 
   4  34   2     2109.89     2072.31    156.17 o 
   5  34   2      569.99      641.65     46.17 o 
   6  34   2        5.56        0.96     28.71 o 
   7  34   2      386.90      432.79     63.48 o 
   8  34   2      664.06      625.92     72.07 o 
   9  34   2      237.07      220.15     56.29 o 
  10  34   2       67.66       32.31     42.43 o 
 -10  35   2       10.58      -34.67     34.67 o 
  -9  35   2      144.57      135.29     42.88 o 
  -8  35   2      500.53      514.76     57.39 o 
  -7  35   2     1286.72     1264.61     74.71 o 
  -6  35   2      236.22      303.70     48.24 o 
  -5  35   2     3674.24     3289.88    131.43 o 
  -4  35   2       11.49       89.32     33.74 o 
  -3  35   2       31.31       65.32     38.88 o 
  -2  35   2      121.08      153.64     35.77 o 
  -1  35   2     1109.44     1130.22     53.17 o 
   0  35   2       12.06        4.22     25.30 o 
   1  35   2      356.93      400.19     39.79 o 
   2  35   2      263.78      313.36     37.75 o 
   3  35   2     2723.59     2606.22    184.13 o 
   4  35   2      819.78      885.76     52.99 o 
   5  35   2     1256.65     1236.87     61.02 o 
   6  35   2       17.38        9.34     40.31 o 
   7  35   2       81.81       69.10     45.91 o 
   8  35   2        9.07       54.92     44.41 o 
   9  35   2      282.05      309.07     61.25 o 
  10  35   2      264.25      205.03     68.79 o 
 -10  36   2      101.58       76.74     41.96 o 
  -9  36   2      412.46      381.39     53.74 o 
  -8  36   2      275.88      400.47     60.04 o 
  -7  36   2       80.47       84.99     37.27 o 
  -6  36   2       55.76       32.29     33.79 o 
  -5  36   2      304.99      393.64     63.81 o 
  -4  36   2        3.44       -9.76     29.68 o 
  -3  36   2     3269.48     3344.83    121.77 o 
  -2  36   2      889.60      878.04     57.80 o 
  -1  36   2      415.53      395.22     45.73 o 
   0  36   2        3.40       33.91     27.92 o 
   1  36   2        1.73        6.04     25.78 o 
   2  36   2      303.21      428.57     49.82 o 
   3  36   2      146.18      184.16     38.99 o 
   4  36   2      720.50      690.89     42.42 o 
   5  36   2     1962.67     1915.20    133.70 o 
   6  36   2      513.85      519.25    155.96 o 
   7  36   2      527.88      533.47     67.28 o 
   8  36   2      197.25      165.54     91.16 o 
   9  36   2        9.79      100.71     48.67 o 
  -9  37   2       18.36      -11.95     37.12 o 
  -8  37   2       66.72       54.57     39.18 o 
  -7  37   2       55.02      -20.43     80.92 o 
  -6  37   2      407.79      517.21     53.57 o 
  -5  37   2      467.87      444.50     51.30 o 
  -4  37   2       39.19       -4.66     30.14 o 
  -3  37   2      746.68      687.20     56.33 o 
  -2  37   2        0.92       -5.48     29.48 o 
  -1  37   2       75.12       92.20     32.95 o 
   0  37   2        0.18       23.90     27.55 o 
   1  37   2        0.64       -0.63     25.68 o 
   2  37   2        0.74      -24.71     24.71 o 
   3  37   2       19.01       33.44     29.95 o 
   4  37   2        0.56       21.66     28.20 o 
   5  37   2       67.21       26.24     34.80 o 
   6  37   2      213.68      222.48     54.01 o 
   7  37   2       15.75       18.49     44.32 o 
   8  37   2       75.14       70.77     49.19 o 
   9  37   2      124.38      175.05     58.10 o 
  -9  38   2      231.63      332.05     54.25 o 
  -8  38   2       95.93       88.82     40.81 o 
  -7  38   2      214.48      190.33     44.54 o 
  -6  38   2        0.29       -6.04     31.79 o 
  -5  38   2      109.12      134.43     39.77 o 
  -4  38   2      420.75      421.74     49.68 o 
  -3  38   2      150.40      140.39     37.51 o 
  -2  38   2     1106.30      916.37    129.87 o 
  -1  38   2      282.36      358.04     46.93 o 
   0  38   2       58.37       60.36     32.80 o 
   1  38   2      142.24      186.48     46.17 o 
   2  38   2       66.99       30.22     50.01 o 
   3  38   2       32.68       11.84     29.93 o 
   4  38   2      381.21      449.05     67.89 o 
   5  38   2      260.30      283.59     47.64 o 
   6  38   2       44.77       28.52     45.47 o 
   7  38   2       93.73       77.51     49.29 o 
   8  38   2        1.07       -1.15     50.41 o 
   9  38   2       61.86      191.35     57.53 o 
  -9  39   2       12.77       -2.80     38.03 o 
  -8  39   2      157.66      195.03     47.70 o 
  -7  39   2      713.41      775.10     65.39 o 
  -6  39   2     1221.21     1079.63     70.95 o 
  -5  39   2     1685.29     1559.75    114.84 o 
  -4  39   2      285.96      222.67     70.31 o 
  -3  39   2        1.15       41.77     33.45 o 
  -2  39   2        1.14       21.23     30.93 o 
  -1  39   2      178.05      272.17     61.58 o 
   0  39   2      968.73      986.89     77.18 o 
   1  39   2     1373.14     1429.37     76.06 o 
   2  39   2     1752.15     1722.12     69.41 o 
   3  39   2      219.08      238.59     39.07 o 
   4  39   2      986.40     1038.41     69.64 o 
   5  39   2        7.78       75.93     46.84 o 
   6  39   2       55.55        8.35    106.85 o 
   7  39   2      388.50      370.00     67.13 o 
   8  39   2      410.33      367.04     69.89 o 
  -8  40   2       97.27       96.57     43.48 o 
  -7  40   2       79.53       49.41     37.36 o 
  -6  40   2      134.39      144.03     41.94 o 
  -5  40   2      233.65      283.29     60.21 o 
  -4  40   2     1136.49     1036.83     67.54 o 
  -3  40   2     1055.40     1160.17     68.62 o 
  -2  40   2     1014.00     1134.31     69.03 o 
  -1  40   2      722.29      678.24     58.64 o 
   0  40   2      254.73      309.22     47.05 o 
   1  40   2      378.93      447.78     44.82 o 
   2  40   2        7.28       59.39     30.63 o 
   3  40   2      752.14      850.87     89.40 o 
   4  40   2      377.89      325.15     51.14 o 
   5  40   2      836.01     1060.45    182.79 o 
   6  40   2      319.53      273.81     62.35 o 
   7  40   2      257.92      293.16     64.84 o 
   8  40   2        2.92      -26.39     54.77 o 
  -8  41   2       77.58      100.05     48.13 o 
  -7  41   2       70.91       73.17     41.45 o 
  -6  41   2       25.11      -10.64     35.51 o 
  -5  41   2      166.60      202.64     45.27 o 
  -4  41   2      221.03      241.73     57.33 o 
  -3  41   2        2.18       31.09     34.26 o 
  -2  41   2       21.63       36.53     34.06 o 
  -1  41   2        9.40      -25.12     25.12 o 
   0  41   2      524.51      538.68     56.59 o 
   1  41   2      417.60      459.24     54.35 o 
   2  41   2      235.91      188.03     37.92 o 
   3  41   2      111.23       46.03     44.11 o 
   4  41   2        0.81       42.86     39.23 o 
   5  41   2      248.68      192.40     59.43 o 
   6  41   2        6.30      -19.90     46.99 o 
   7  41   2      161.98      142.33     55.29 o 
  -7  42   2       18.91      -33.05     36.77 o 
  -6  42   2        3.45       17.97     35.70 o 
  -5  42   2       14.15       42.00     37.22 o 
  -4  42   2        3.49        5.69     35.58 o 
  -3  42   2      703.43      632.30     57.53 o 
  -2  42   2      414.10      399.38     49.75 o 
  -1  42   2        2.35       -9.54     32.51 o 
   0  42   2        6.29      -19.22     31.94 o 
   1  42   2       54.29       84.18     33.24 o 
   2  42   2       12.61       38.31     31.56 o 
   3  42   2       34.47       15.54     35.09 o 
   4  42   2        3.75       12.30     37.99 o 
   5  42   2      121.89       69.46     88.66 o 
   6  42   2      244.49       73.47    128.30 o 
   7  42   2       15.30       68.06     55.92 o 
  -7  43   2       21.85       -8.04     36.85 o 
  -6  43   2      279.15      273.97     57.21 o 
  -5  43   2      156.18      191.45     46.28 o 
  -4  43   2      680.74      690.53     62.61 o 
  -3  43   2      140.30       17.07     45.21 o 
  -2  43   2       25.78       31.97     34.64 o 
  -1  43   2        5.32       43.59     46.21 o 
   0  43   2       77.63       83.54     39.04 o 
   1  43   2      730.39      805.47     65.23 o 
   2  43   2     1207.88     1344.02     77.17 o 
   3  43   2      858.76      898.97     67.60 o 
   4  43   2       48.06       47.28     39.97 o 
   5  43   2        5.44      -23.96     58.86 o 
   6  43   2      594.40      760.75     85.86 o 
  -6  44   2        3.20       15.35     37.60 o 
  -5  44   2      126.54      155.23     45.19 o 
  -4  44   2      368.03      446.31     56.01 o 
  -3  44   2      764.03      875.31     67.55 o 
  -2  44   2     1035.29     1262.05    137.58 o 
  -1  44   2      339.05      424.82     69.61 o 
   0  44   2       37.36       48.64     67.04 o 
   1  44   2      472.56      557.16     90.93 o 
   2  44   2        0.79       57.61     34.30 o 
   3  44   2       36.94       47.30     39.67 o 
   4  44   2      193.12      215.89     52.13 o 
   5  44   2      187.50      227.89     61.85 o 
   6  44   2      613.26      730.19     85.72 o 
  -6  45   2      291.80      404.81     58.99 o 
  -5  45   2      262.88      355.93     57.51 o 
  -4  45   2      117.52      174.97     45.14 o 
  -3  45   2       24.62       44.66     47.46 o 
  -2  45   2      290.32      337.17     64.44 o 
  -1  45   2       23.67      -24.67     49.39 o 
   0  45   2      244.77      287.33     52.71 o 
   1  45   2      603.51      599.16     64.60 o 
   2  45   2      555.93      590.69     76.75 o 
   3  45   2       80.56       51.16     41.79 o 
   4  45   2        6.28      -21.44     44.54 o 
   5  45   2      253.30      415.09     74.28 o 
  -5  46   2       87.28       51.94     40.88 o 
  -4  46   2       13.15       34.36     40.54 o 
  -3  46   2        3.47       60.95     49.19 o 
  -2  46   2       58.23       11.67     52.54 o 
  -1  46   2        3.20       51.53     49.64 o 
   0  46   2       41.36      -38.66     38.66 o 
   1  46   2       54.62        4.41     39.43 o 
   2  46   2      323.32      342.90    115.30 o 
   3  46   2      159.73      149.26     46.25 o 
   4  46   2       88.48       45.19     51.23 o 
   5  46   2       33.36      -10.36     51.27 o 
  -4  47   2      444.21      485.06     76.65 o 
  -3  47   2       25.62       67.69     52.67 o 
  -2  47   2       12.59      -26.64     47.33 o 
  -1  47   2        1.10       37.65     51.91 o 
   0  47   2      198.54      366.94    117.71 o 
   1  47   2      181.67      228.40     51.91 o 
   2  47   2      176.90      160.75     60.11 o 
   3  47   2      148.88      168.87     48.95 o 
   4  47   2       43.20      134.05     60.39 o 
  -3  48   2      314.32      362.08     72.70 o 
  -2  48   2       17.54       42.14     51.73 o 
  -1  48   2      350.34      389.13    113.35 o 
   0  48   2        6.80       22.91     49.81 o 
   1  48   2       13.26      -21.57     40.14 o 
   2  48   2       75.41      161.42     71.76 o 
   3  48   2       12.97      -20.69     40.06 o 
  -1  49   2      124.90      131.21     60.06 o 
   0  49   2       53.72      107.50     57.65 o 
   1  49   2       26.08       69.75     44.49 o 
 -13   1   3       15.61       24.91     46.46 o 
 -12   1   3     1354.68     1318.97     92.73 o 
 -11   1   3       33.65       68.27     27.65 o 
 -10   1   3      822.32      858.62     34.43 o 
  -9   1   3      423.45      435.93     17.93 o 
  -8   1   3       43.24       48.25     22.04 o 
  -7   1   3       56.42       65.69     21.94 o 
  -6   1   3      149.05      156.59     23.48 o 
  -5   1   3      755.50      714.09     29.97 o 
  -4   1   3     9963.92    10566.08     89.23 o 
  -3   1   3    12699.66    13401.39    174.41 o 
  -2   1   3      637.78      537.91     24.82 o 
  -1   1   3      106.91      141.04     12.92 o 
   0   1   3       13.51       69.86     12.46 o 
   1   1   3      688.08      749.68     31.92 o 
   2   1   3       11.17       17.36     15.46 o 
   3   1   3     2899.25     3095.86    131.92 o 
   4   1   3     2015.24     1743.96     86.52 o 
   5   1   3      163.16      148.85     31.28 o 
   6   1   3      406.56      440.21     41.81 o 
   7   1   3      197.96      262.69     39.45 o 
   8   1   3     1029.16      784.92     63.87 o 
   9   1   3     1192.85     1073.55     66.71 o 
  10   1   3      574.40      534.93     95.25 o 
  11   1   3       13.06       -3.26     34.66 o 
  12   1   3      186.86      185.70     48.94 o 
  13   1   3      617.93      629.21    147.23 o 
 -13   2   3      114.49      187.21     55.63 o 
 -12   2   3       14.55       -3.34     31.33 o 
 -11   2   3       20.56        9.10     28.93 o 
 -10   2   3     1074.94     1132.25     36.30 o 
  -9   2   3     2543.03     2719.57     35.16 o 
  -8   2   3      716.98      759.93     35.65 o 
  -7   2   3      542.81      514.16     35.86 o 
  -6   2   3     4161.01     4278.30     64.00 o 
  -5   2   3     2436.21     2409.97     84.31 o 
  -4   2   3     1057.09     1075.78     18.07 o 
  -3   2   3      948.15      981.37     27.16 o 
  -2   2   3     2453.94     2738.17     62.64 o 
  -1   2   3     2064.01     1779.13     31.26 o 
   0   2   3     8464.23     7995.81    148.06 o 
   1   2   3     1435.90     1310.24     37.89 o 
   2   2   3     3347.61     3017.87    129.61 o 
   3   2   3     3974.67     4311.32     90.05 o 
   4   2   3     3259.31     3228.17     81.11 o 
   5   2   3      232.04      239.10     32.65 o 
   6   2   3     7615.28     7217.95    138.58 o 
   7   2   3     2326.80     2306.73     81.29 o 
   8   2   3      135.74      134.76     35.25 o 
   9   2   3      341.93      385.17     46.67 o 
  10   2   3      803.91      767.58     60.63 o 
  11   2   3      946.17     1080.22    114.09 o 
  12   2   3       57.82      101.14     43.58 o 
  13   2   3       15.32      -43.72     43.72 o 
 -13   3   3      784.65      843.89    124.77 o 
 -12   3   3       29.04       15.53     31.26 o 
 -11   3   3      856.49      910.73     60.87 o 
 -10   3   3      178.82      192.35     20.30 o 
  -9   3   3      128.86      146.68     16.57 o 
  -8   3   3       45.10       39.05     13.56 o 
  -7   3   3      594.19      628.03     35.83 o 
  -6   3   3     1133.27     1209.64     25.19 o 
  -5   3   3      227.10      314.13     18.09 o 
  -4   3   3    11649.76    11811.80    156.17 o 
  -3   3   3    26851.72    27301.97    286.74 o 
  -2   3   3    20044.59    20705.06    223.96 o 
  -1   3   3     1610.23     1640.61     35.91 o 
   0   3   3     1496.62     1492.56     46.08 o 
   1   3   3        0.18      -11.72     11.72 o 
   2   3   3      857.95      873.47     37.83 o 
   3   3   3     6300.58     6273.90    110.20 o 
   4   3   3      106.87       52.74     30.26 o 
   5   3   3     4807.65     5168.58    154.66 o 
   6   3   3     1549.52     1500.63     66.56 o 
   7   3   3     1281.42     1187.34     63.08 o 
   8   3   3      113.09       21.72     38.43 o 
   9   3   3     2560.39     2483.42     93.85 o 
  10   3   3      174.15      172.74     42.85 o 
  11   3   3      195.04      224.04     46.44 o 
  12   3   3      755.81      875.47     71.45 o 
  13   3   3      203.53      103.36     46.58 o 
 -13   4   3        0.19       -8.93     42.73 o 
 -12   4   3      576.19      693.08     58.80 o 
 -11   4   3       14.81       21.82     39.54 o 
 -10   4   3        0.76       -8.81     16.94 o 
  -9   4   3      191.97      170.97     16.30 o 
  -8   4   3       74.66       78.71     16.51 o 
  -7   4   3      295.24      310.07     21.38 o 
  -6   4   3      304.31      308.26     16.36 o 
  -5   4   3      356.38      365.65     13.54 o 
  -4   4   3     2406.18     2680.67     77.47 o 
  -3   4   3        1.19       -4.05     16.79 o 
  -2   4   3     1443.59     1585.01     49.89 o 
  -1   4   3      565.31      620.97     23.03 o 
   0   4   3     3491.75     3441.78     50.07 o 
   1   4   3       30.59       11.94     12.27 o 
   2   4   3     1723.09     1747.80     44.98 o 
   3   4   3      264.01      337.65     32.71 o 
   4   4   3      367.38      370.30     47.44 o 
   5   4   3      435.46      514.41     61.46 o 
   6   4   3      825.77      748.14     49.34 o 
   7   4   3     1427.00     1401.57     66.95 o 
   8   4   3        0.78      -22.85     30.00 o 
   9   4   3     2937.46     2770.90     98.64 o 
  10   4   3        0.57      -20.77     31.84 o 
  11   4   3      104.93       97.16     40.23 o 
  12   4   3        4.53      -33.94     33.94 o 
  13   4   3       49.96       34.68     42.92 o 
 -13   5   3      258.87      284.13     49.31 o 
 -12   5   3        1.11       71.28     35.06 o 
 -11   5   3       54.50       46.22     21.44 o 
 -10   5   3       28.15       28.71     28.14 o 
  -9   5   3      300.27      288.91     29.05 o 
  -8   5   3        3.28       22.21     15.29 o 
  -7   5   3       60.36       83.17     18.00 o 
  -6   5   3      377.20      350.90     20.84 o 
  -5   5   3       98.52       88.85     12.37 o 
  -4   5   3        3.65       -3.21     11.01 o 
  -3   5   3    13037.65    13274.45    165.94 o 
  -2   5   3      789.10      716.88     45.21 o 
  -1   5   3     2988.71     3272.28     79.76 o 
   0   5   3     5228.89     4907.17     61.46 o 
   1   5   3     1406.87     1367.12     34.26 o 
   2   5   3      618.07      527.23     37.22 o 
   3   5   3     2590.93     2954.37     58.77 o 
   4   5   3     1077.70     1040.08     91.16 o 
   5   5   3     1666.14     1731.52    165.06 o 
   6   5   3      791.10      906.84     53.50 o 
   7   5   3      413.09      415.17     42.93 o 
   8   5   3      703.71      770.41     56.74 o 
   9   5   3     1384.66     1418.56     88.10 o 
  10   5   3      366.71      266.75     51.71 o 
  11   5   3       60.81       24.60     35.97 o 
  12   5   3       19.44       17.14     36.54 o 
  13   5   3        9.44       -5.40     46.60 o 
 -13   6   3      401.15      383.71     71.62 o 
 -12   6   3       16.82       50.42     39.67 o 
 -11   6   3       41.00       42.33     25.19 o 
 -10   6   3      149.53      167.09     26.88 o 
  -9   6   3        9.29       15.52     11.94 o 
  -8   6   3     3686.51     3672.00     72.61 o 
  -7   6   3     4285.34     4294.85     61.44 o 
  -6   6   3     2369.75     2087.46     33.55 o 
  -5   6   3     1499.52     1577.26     52.16 o 
  -4   6   3     2035.15     2302.46     50.41 o 
  -3   6   3       65.11      145.15     22.05 o 
  -2   6   3     2054.68     2300.78     76.87 o 
  -1   6   3      531.97      689.55     27.15 o 
   0   6   3    13771.73    13565.02    477.76 o 
   1   6   3      599.87      640.24     31.33 o 
   2   6   3     2654.54     2470.66     62.09 o 
   3   6   3     1071.69     1078.82     33.53 o 
   4   6   3    10154.38     9505.14    117.11 o 
   5   6   3      593.90      581.57     43.99 o 
   6   6   3     3023.07     2751.00    111.03 o 
   7   6   3     1493.67     1599.79     76.96 o 
   8   6   3     4232.62     3938.18    307.56 o 
   9   6   3     3012.84     2929.41     99.05 o 
  10   6   3     2251.33     2297.63    209.06 o 
  11   6   3      106.56       89.84     39.33 o 
  12   6   3        6.73       44.36     41.19 o 
  13   6   3       62.45      -13.90     40.59 o 
 -13   7   3        3.53       32.99     36.66 o 
 -12   7   3      661.73      721.08     60.22 o 
 -11   7   3      408.20      434.93     34.26 o 
 -10   7   3      559.38      603.06     26.61 o 
  -9   7   3     1790.81     1854.93     41.15 o 
  -8   7   3       76.18      110.26     14.15 o 
  -7   7   3       65.72       50.89     14.34 o 
  -6   7   3      708.44      720.03     19.88 o 
  -5   7   3      385.23      412.01     16.02 o 
  -4   7   3     4931.52     4732.77     82.74 o 
  -3   7   3     2243.09     1934.83     69.62 o 
  -2   7   3    13881.85    13744.51    230.97 o 
  -1   7   3    12616.26    13304.47    306.55 o 
   0   7   3      365.63      463.57     24.98 o 
   1   7   3      908.47     1123.88     36.61 o 
   2   7   3     1974.09     1947.71     58.16 o 
   3   7   3     4923.57     4227.47    100.28 o 
   4   7   3     4967.97     4797.26     98.29 o 
   5   7   3      738.63      603.45     45.95 o 
   6   7   3     2803.66     2744.46     83.80 o 
   7   7   3      364.37      371.44     35.10 o 
   8   7   3     1602.18     1696.08    121.74 o 
   9   7   3       40.45       76.66     35.95 o 
  10   7   3      140.29      201.80     43.32 o 
  11   7   3       97.15       84.54     39.73 o 
  12   7   3      293.19      297.73     53.96 o 
  13   7   3      232.57      183.65     51.49 o 
 -13   8   3      533.07      550.77     59.25 o 
 -12   8   3      396.30      534.30     61.95 o 
 -11   8   3     1122.75     1132.11     47.47 o 
 -10   8   3      269.39      323.94     29.29 o 
  -9   8   3      980.67     1021.63     46.67 o 
  -8   8   3       46.22       64.02     14.55 o 
  -7   8   3     1497.92     1510.12     57.59 o 
  -6   8   3      366.47      393.14     21.39 o 
  -5   8   3       30.41        3.28     21.94 o 
  -4   8   3      235.55      200.49     18.58 o 
  -3   8   3     1030.23      968.44     54.96 o 
  -2   8   3       17.67       25.88     21.63 o 
  -1   8   3     3181.28     3306.82     54.89 o 
   0   8   3      861.63      834.38     32.92 o 
   1   8   3     2767.62     3079.26    100.52 o 
   2   8   3      153.96      181.57     18.17 o 
   3   8   3      660.81      637.25     50.92 o 
   4   8   3     1679.78     1677.62     65.53 o 
   5   8   3       82.69       59.44     27.12 o 
   6   8   3      478.96      476.97     43.21 o 
   7   8   3      939.07      924.61     47.56 o 
   8   8   3      539.83      548.05     41.76 o 
   9   8   3      354.00      306.51     45.75 o 
  10   8   3     1665.19     1405.28     78.28 o 
  11   8   3      423.56      464.20     55.81 o 
  12   8   3       50.53        9.81     58.67 o 
  13   8   3       66.67       -8.85     40.50 o 
 -14   9   3        4.68       14.11     59.04 o 
 -13   9   3      182.34      208.90     46.39 o 
 -12   9   3       83.49       92.59     36.86 o 
 -11   9   3      465.67      439.26     35.52 o 
 -10   9   3       76.14       86.79     22.72 o 
  -9   9   3        3.46       24.89     15.53 o 
  -8   9   3       32.77       26.91     14.87 o 
  -7   9   3     1281.22     1302.97     46.32 o 
  -6   9   3       60.79       53.75     15.47 o 
  -5   9   3     2204.47     2181.07     45.97 o 
  -4   9   3     5348.93     5504.80     98.64 o 
  -3   9   3      177.98      266.52     21.90 o 
  -2   9   3     7548.71     8081.53    341.35 o 
  -1   9   3     5913.12     6967.56     86.11 o 
   0   9   3     1331.17     1202.45     58.93 o 
   1   9   3     2035.51     2094.71     49.40 o 
   2   9   3     8203.18     8156.68    112.86 o 
   3   9   3      237.54      239.83     20.07 o 
   4   9   3      113.15      129.72     19.15 o 
   5   9   3        2.65       12.09     35.00 o 
   6   9   3       99.38      132.01     27.06 o 
   7   9   3      604.43      661.20     43.10 o 
   8   9   3        6.64       -9.98     24.35 o 
   9   9   3      106.69      142.87     48.74 o 
  10   9   3        0.95      -18.27     31.92 o 
  11   9   3        2.82      -28.78     28.78 o 
  12   9   3       47.14      -19.44     36.74 o 
  13   9   3      165.75       92.86     89.49 o 
 -14  10   3       59.15       94.69     69.62 o 
 -13  10   3      110.02      122.33     59.08 o 
 -12  10   3      345.99      355.73     61.23 o 
 -11  10   3       97.20      112.30     26.14 o 
 -10  10   3      217.88      226.62     22.16 o 
  -9  10   3     1089.49     1155.59     57.15 o 
  -8  10   3     4657.26     4449.31    207.88 o 
  -7  10   3     1099.52     1076.08     49.56 o 
  -6  10   3     3233.55     3172.32     53.20 o 
  -5  10   3      162.74      127.57     18.32 o 
  -4  10   3      741.47      815.96     32.42 o 
  -3  10   3       18.43       29.34     25.56 o 
  -2  10   3      487.24      519.81     35.96 o 
  -1  10   3     1802.56     1665.21     40.31 o 
   0  10   3     4339.91     4109.35    122.58 o 
   1  10   3     1741.21     1889.35    106.91 o 
   2  10   3      346.00      292.34     30.39 o 
   3  10   3     2222.82     2506.69     83.69 o 
   4  10   3      165.96       99.54     15.81 o 
   5  10   3     1136.96     1172.29     36.82 o 
   6  10   3      126.09      125.82     31.89 o 
   7  10   3     5438.88     5686.50    107.39 o 
   8  10   3     4264.30     3950.15    130.34 o 
   9  10   3     1230.26     1283.72     71.92 o 
  10  10   3      465.05      436.63     54.29 o 
  11  10   3      193.60      192.19     71.76 o 
  12  10   3      241.68      266.44     58.58 o 
  13  10   3       88.77       54.46     52.54 o 
 -14  11   3       24.34      -19.12     56.63 o 
 -13  11   3      246.07      272.53     63.89 o 
 -12  11   3      830.82      885.15    102.90 o 
 -11  11   3     2472.55     2348.52     73.57 o 
 -10  11   3     3290.45     3268.62    121.26 o 
  -9  11   3      114.82      114.17     19.34 o 
  -8  11   3      331.21      449.38     43.41 o 
  -7  11   3       42.78       48.00     15.01 o 
  -6  11   3      435.81      473.72     25.62 o 
  -5  11   3     2416.51     2481.74     86.53 o 
  -4  11   3     1354.50     1207.51     60.25 o 
  -3  11   3    19722.26    20018.88    411.68 o 
  -2  11   3      572.12      416.53     23.79 o 
  -1  11   3      459.04      555.97     23.49 o 
   0  11   3      419.56      478.54     24.01 o 
   1  11   3     3227.89     3481.34     56.77 o 
   2  11   3     2549.45     2553.42     60.73 o 
   3  11   3     1558.56     1369.06     40.48 o 
   4  11   3     1238.85     1195.16     44.58 o 
   5  11   3     3186.96     3058.81     89.00 o 
   6  11   3     5082.63     5050.30    247.34 o 
   7  11   3     4079.59     4266.49    170.04 o 
   8  11   3     2284.14     2263.05    115.39 o 
   9  11   3        6.74      -17.88     48.74 o 
  10  11   3      281.72      359.81     57.46 o 
  11  11   3       18.84       54.35     37.75 o 
  12  11   3      504.58      423.57     59.36 o 
  13  11   3      329.09      384.10     61.60 o 
 -14  12   3       15.29        7.24     61.83 o 
 -13  12   3        1.14       13.44     35.96 o 
 -12  12   3       37.31      -20.00     24.72 o 
 -11  12   3      184.27      220.15     46.79 o 
 -10  12   3      593.21      632.44     31.36 o 
  -9  12   3      224.36      268.85     23.95 o 
  -8  12   3      113.14      180.05     22.23 o 
  -7  12   3      710.75      724.06     31.86 o 
  -6  12   3     2014.27     2144.73     52.45 o 
  -5  12   3     2812.15     2755.95     89.73 o 
  -4  12   3      216.87      202.97     22.59 o 
  -3  12   3     2521.50     2788.96    121.63 o 
  -2  12   3      206.92      199.39     19.30 o 
  -1  12   3     3150.67     3322.82     92.27 o 
   0  12   3     1595.73     1515.70     58.66 o 
   1  12   3     9997.76     9477.54    283.13 o 
   2  12   3     5526.47     5256.32     87.36 o 
   3  12   3     7662.07     7688.94    116.47 o 
   4  12   3      974.02     1143.37     34.22 o 
   5  12   3        5.65       28.24     14.67 o 
   6  12   3      147.08       95.13     26.72 o 
   7  12   3     1295.21     1285.64     56.15 o 
   8  12   3      902.44      818.61     85.04 o 
   9  12   3      531.69      624.94     83.36 o 
  10  12   3        5.60      -34.16     34.16 o 
  11  12   3        1.47      -24.82     40.20 o 
  12  12   3       29.18       66.23     42.27 o 
  13  12   3       20.51       39.12     45.88 o 
 -14  13   3        1.20       31.75     65.35 o 
 -13  13   3      418.40      347.67     60.94 o 
 -12  13   3       54.98       14.97     25.89 o 
 -11  13   3      312.00      316.41     26.97 o 
 -10  13   3       39.82       13.88     22.03 o 
  -9  13   3      177.37      190.77     22.28 o 
  -8  13   3      102.61       95.03     26.68 o 
  -7  13   3       22.99       44.53     18.14 o 
  -6  13   3       98.36      155.07     23.26 o 
  -5  13   3      661.02      682.08     33.62 o 
  -4  13   3       60.44       64.67     18.54 o 
  -3  13   3     1785.31     1839.25     48.62 o 
  -2  13   3      659.46      670.90     37.31 o 
  -1  13   3       87.93      106.74     16.12 o 
   0  13   3     2949.17     2686.77     89.99 o 
   1  13   3      834.71      844.53     93.77 o 
   2  13   3      572.30      608.11     45.79 o 
   3  13   3      498.09      481.63     36.24 o 
   4  13   3      139.19      116.21     17.53 o 
   5  13   3        2.04       -8.66     14.08 o 
   6  13   3       97.99      139.95     33.40 o 
   7  13   3      722.54      857.34     84.44 o 
   8  13   3      817.64      738.42     59.24 o 
   9  13   3      454.77      371.67     49.94 o 
  10  13   3       33.50      -14.28     33.19 o 
  11  13   3       23.16       69.02     40.50 o 
  12  13   3       47.69      -17.91     37.88 o 
  13  13   3        1.44      -29.33     42.09 o 
 -14  14   3     1096.91      867.62    126.44 o 
 -13  14   3      403.86      487.05     47.94 o 
 -12  14   3       26.96       -6.84     35.67 o 
 -11  14   3      362.04      320.54     38.48 o 
 -10  14   3      860.64      883.19     55.09 o 
  -9  14   3      341.60      358.93     28.37 o 
  -8  14   3      151.62      181.96     35.72 o 
  -7  14   3      721.66      717.60     43.33 o 
  -6  14   3      725.70      730.57     37.59 o 
  -5  14   3       10.98        3.92     22.49 o 
  -4  14   3      975.13     1068.69     40.02 o 
  -3  14   3        6.36        0.88     16.70 o 
  -2  14   3     1333.66     1437.35     36.17 o 
  -1  14   3     7264.39     7288.41     84.77 o 
   0  14   3     2326.50     2144.04     46.16 o 
   1  14   3       15.27       26.44     15.04 o 
   2  14   3     2066.94     1819.94     68.31 o 
   3  14   3      766.94      673.94     40.81 o 
   4  14   3     2276.93     2106.57     52.38 o 
   5  14   3      650.30      681.29     29.67 o 
   6  14   3       38.25       35.80     28.60 o 
   7  14   3      326.06      300.65     36.51 o 
   8  14   3     1575.41     1624.25     78.04 o 
   9  14   3      728.28      664.25     88.93 o 
  10  14   3      223.38      318.73     49.94 o 
  11  14   3      172.16      234.15     47.72 o 
  12  14   3       57.41       18.82     42.92 o 
  13  14   3       11.60       82.90     47.07 o 
 -13  15   3      790.18      795.60     57.18 o 
 -12  15   3      491.18      564.67     49.75 o 
 -11  15   3      570.00      684.72     78.09 o 
 -10  15   3      638.95      678.28     33.96 o 
  -9  15   3      419.37      437.98     36.80 o 
  -8  15   3      338.09      370.20     28.47 o 
  -7  15   3     1338.84     1311.71     56.24 o 
  -6  15   3     1113.27     1017.80     52.47 o 
  -5  15   3     6740.92     6676.96    187.39 o 
  -4  15   3     4333.85     4307.85    110.29 o 
  -3  15   3     1581.89     1361.86     36.52 o 
  -2  15   3     5607.17     5448.97    111.29 o 
  -1  15   3      480.88      432.49     34.87 o 
   0  15   3       20.01        6.88     14.75 o 
   1  15   3      410.27      368.39     24.48 o 
   2  15   3      117.84      118.16     19.98 o 
   3  15   3     1918.51     1824.80     77.13 o 
   4  15   3     3791.12     3672.49    157.98 o 
   5  15   3     5278.11     5234.24    154.86 o 
   6  15   3     2415.49     2189.49     59.21 o 
   7  15   3     1103.54     1087.50     53.79 o 
   8  15   3      132.27      167.06     40.50 o 
   9  15   3       27.19        1.39     34.17 o 
  10  15   3      133.47       88.90     40.04 o 
  11  15   3      407.19      383.88     54.94 o 
  12  15   3        4.75       10.88     81.23 o 
  13  15   3      302.51      349.76    106.48 o 
 -13  16   3      252.99      186.08     42.18 o 
 -12  16   3       11.11       10.09     27.28 o 
 -11  16   3      473.10      484.41     33.94 o 
 -10  16   3      618.88      662.04     35.37 o 
  -9  16   3     1044.47     1047.03     39.79 o 
  -8  16   3      656.87      667.11     34.95 o 
  -7  16   3     3129.33     2963.55     67.44 o 
  -6  16   3     1020.92     1070.72     44.23 o 
  -5  16   3     1841.38     1837.49    152.61 o 
  -4  16   3       71.70       82.38     22.86 o 
  -3  16   3      538.39      613.71     27.59 o 
  -2  16   3     1875.15     1851.88     42.86 o 
  -1  16   3     6858.10     6617.06    118.58 o 
   0  16   3     4000.07     3914.03     63.86 o 
   1  16   3     3151.35     2754.35     75.33 o 
   2  16   3     4747.92     4560.48    119.92 o 
   3  16   3     1817.59     1650.67     47.87 o 
   4  16   3       99.63       92.51     21.73 o 
   5  16   3      418.22      393.83     24.69 o 
   6  16   3       42.36       74.32     23.60 o 
   7  16   3     2805.70     2764.55    111.16 o 
   8  16   3       60.16        1.80     31.94 o 
   9  16   3      694.78      604.14     58.10 o 
  10  16   3        9.91        8.68     85.04 o 
  11  16   3      130.82      194.26     47.08 o 
  12  16   3       99.13      102.42     44.82 o 
  13  16   3       10.03      -38.62     59.88 o 
 -13  17   3      157.29      174.98     39.59 o 
 -12  17   3      212.55      162.46     32.86 o 
 -11  17   3      135.92      200.53     26.53 o 
 -10  17   3       36.14       50.41     20.89 o 
  -9  17   3       10.55        9.01     18.96 o 
  -8  17   3       36.43       37.72     23.48 o 
  -7  17   3      633.49      664.03     38.01 o 
  -6  17   3       30.16       41.89     21.98 o 
  -5  17   3      781.22      792.32     38.67 o 
  -4  17   3      956.79      890.60     40.37 o 
  -3  17   3      337.50      377.80     24.51 o 
  -2  17   3     2467.73     2428.78     86.24 o 
  -1  17   3      612.10      535.82     28.12 o 
   0  17   3        1.11       14.98     15.80 o 
   1  17   3      287.97      258.00     26.21 o 
   2  17   3      333.63      437.83     29.78 o 
   3  17   3      730.42      614.02     42.08 o 
   4  17   3      229.45      221.83     26.28 o 
   5  17   3     1905.97     1723.94     52.29 o 
   6  17   3      722.85      681.74     38.96 o 
   7  17   3        2.39       -1.65     24.35 o 
   8  17   3        0.69      -14.19     32.33 o 
   9  17   3       57.20       12.60     36.10 o 
  10  17   3       39.39       31.53     36.52 o 
  11  17   3       20.49       75.58     41.41 o 
  12  17   3        0.60      -25.88     36.47 o 
  13  17   3      239.98      318.42     91.16 o 
 -13  18   3      291.51      278.99     50.73 o 
 -12  18   3      250.68      238.72     40.79 o 
 -11  18   3       58.67       21.44     22.38 o 
 -10  18   3       16.12       35.95     21.06 o 
  -9  18   3      551.65      500.52     31.89 o 
  -8  18   3       50.81       53.28     24.25 o 
  -7  18   3      157.12      174.94     27.60 o 
  -6  18   3      215.92      248.10     29.19 o 
  -5  18   3     1356.15     1334.41     49.67 o 
  -4  18   3       79.01       83.86     23.39 o 
  -3  18   3       53.84       46.81     17.08 o 
  -2  18   3     2273.10     2291.36     49.60 o 
  -1  18   3        1.87       12.02     15.89 o 
   0  18   3      963.33      780.56     33.38 o 
   1  18   3      301.84      330.98     26.52 o 
   2  18   3       48.83       57.33     19.93 o 
   3  18   3      509.45      553.22     32.80 o 
   4  18   3     1925.87     1831.23     52.48 o 
   5  18   3      230.97      187.85     30.58 o 
   6  18   3     1395.36     1351.42     51.03 o 
   7  18   3       31.56       21.72     24.47 o 
   8  18   3      338.00      236.85     44.71 o 
   9  18   3       63.20       59.88     68.23 o 
  10  18   3      221.07      282.03    113.81 o 
  11  18   3      123.16      109.78     45.16 o 
  12  18   3       98.24       80.58     45.08 o 
 -13  19   3        1.98        4.58     94.69 o 
 -12  19   3      129.07      122.97     27.28 o 
 -11  19   3       91.64      106.46     32.74 o 
 -10  19   3        6.41      -14.52     19.42 o 
  -9  19   3      112.07      130.27     29.73 o 
  -8  19   3       97.78      111.93     27.14 o 
  -7  19   3      301.38      297.54     31.34 o 
  -6  19   3       48.90      100.48     25.40 o 
  -5  19   3     1887.35     1941.70     58.66 o 
  -4  19   3     7633.27     7410.98    329.69 o 
  -3  19   3     2263.61     2195.63     81.44 o 
  -2  19   3     6924.23     6767.25    197.02 o 
  -1  19   3     8930.51     8762.88    104.12 o 
   0  19   3     1550.86     1497.69     44.20 o 
   1  19   3        0.80        0.36     17.60 o 
   2  19   3      604.85      640.76     33.99 o 
   3  19   3     4883.05     4826.49     92.88 o 
   4  19   3     2777.37     2648.57     86.32 o 
   5  19   3      888.07      833.01     40.95 o 
   6  19   3       74.98       58.24     23.93 o 
   7  19   3       84.14      120.54     26.70 o 
   8  19   3        0.94      -17.29     63.31 o 
   9  19   3       48.50       22.77     37.86 o 
  10  19   3        7.80       10.13     38.54 o 
  11  19   3        2.83      -19.29     35.83 o 
  12  19   3       78.66      113.38     47.84 o 
 -13  20   3      212.57      251.51     51.50 o 
 -12  20   3      266.75      271.71     33.70 o 
 -11  20   3       67.55       28.04     23.20 o 
 -10  20   3       27.84       12.95     21.28 o 
  -9  20   3      407.63      494.06     36.07 o 
  -8  20   3      162.55      158.82     26.42 o 
  -7  20   3     1882.52     2010.59     62.77 o 
  -6  20   3     1374.44     1295.64     52.01 o 
  -5  20   3     1309.10     1232.19     49.19 o 
  -4  20   3      760.88      868.81     75.60 o 
  -3  20   3      532.24      568.44     29.95 o 
  -2  20   3     4314.76     4304.19     70.45 o 
  -1  20   3     2726.26     2524.67     57.51 o 
   0  20   3      322.87      276.99     25.98 o 
   1  20   3     4196.45     3810.15     70.29 o 
   2  20   3     3277.17     2937.31     63.91 o 
   3  20   3     4618.65     4742.45     91.91 o 
   4  20   3     2397.53     2386.28     61.19 o 
   5  20   3     1936.93     1856.93     97.47 o 
   6  20   3      147.36       93.67     28.33 o 
   7  20   3        6.98        6.65     25.49 o 
   8  20   3     3244.81     2913.82    269.22 o 
   9  20   3     1180.97     1164.96     76.54 o 
  10  20   3       38.64       78.59     42.95 o 
  11  20   3      187.13      307.47     55.41 o 
  12  20   3       21.41      -10.71     40.67 o 
 -13  21   3        0.72       11.11     38.94 o 
 -12  21   3       49.58       89.48     29.14 o 
 -11  21   3       41.67       84.35     27.04 o 
 -10  21   3       17.24        1.22     25.59 o 
  -9  21   3       65.15       78.84     24.31 o 
  -8  21   3       29.99       10.06     21.48 o 
  -7  21   3        6.04       24.47     23.86 o 
  -6  21   3      170.95      185.86     30.21 o 
  -5  21   3       26.49       25.53     23.33 o 
  -4  21   3      267.45      296.67     31.01 o 
  -3  21   3     2258.69     2257.63    130.24 o 
  -2  21   3     1679.51     1511.39     59.92 o 
  -1  21   3     6526.75     6571.50    146.03 o 
   0  21   3      731.35      673.61     34.47 o 
   1  21   3      809.23      783.08     36.70 o 
   2  21   3      119.79      121.45     23.42 o 
   3  21   3      841.26      833.68     40.28 o 
   4  21   3        4.01       -8.54     23.18 o 
   5  21   3     7304.80     7581.35    187.54 o 
   6  21   3      544.31      572.26     46.04 o 
   7  21   3      153.59      123.18     32.02 o 
   8  21   3        5.21        5.57     33.14 o 
   9  21   3        5.73        3.91     41.50 o 
  10  21   3        6.95      -17.54     36.50 o 
  11  21   3        7.35       43.28     41.42 o 
  12  21   3        3.70      -25.32     56.54 o 
 -13  22   3        1.67       36.59     41.36 o 
 -12  22   3        1.40       27.80     27.55 o 
 -11  22   3       13.38       10.21     25.60 o 
 -10  22   3     1253.61     1188.26     60.30 o 
  -9  22   3      201.27      194.17     29.59 o 
  -8  22   3       48.55       47.28     32.56 o 
  -7  22   3        4.88       22.70     28.65 o 
  -6  22   3     1474.07     1368.01     54.13 o 
  -5  22   3      675.33      656.17     59.25 o 
  -4  22   3        6.04       -3.03     21.76 o 
  -3  22   3      126.72      139.69     41.96 o 
  -2  22   3       43.37      107.72     40.86 o 
  -1  22   3      437.39      440.84     29.79 o 
   0  22   3      524.35      535.90     32.42 o 
   1  22   3       36.95        0.11     18.83 o 
   2  22   3        2.61       -3.55     18.84 o 
   3  22   3      114.06      143.89     26.98 o 
   4  22   3       14.81       -7.75     20.97 o 
   5  22   3     1355.29     1410.40     54.83 o 
   6  22   3      951.35      933.58     46.17 o 
   7  22   3        0.13      -24.30     24.30 o 
   8  22   3      218.84      142.45     64.89 o 
   9  22   3        0.13       10.32     37.35 o 
  10  22   3        0.14       44.54     38.36 o 
  11  22   3        6.17      -18.87     39.36 o 
  12  22   3       97.50      110.63     51.49 o 
 -12  23   3      154.23       96.13     34.22 o 
 -11  23   3     1026.76     1113.14     54.78 o 
 -10  23   3       48.00      110.47     32.80 o 
  -9  23   3      131.52      149.70     28.46 o 
  -8  23   3       24.62       25.42     22.94 o 
  -7  23   3       57.92       59.91     26.70 o 
  -6  23   3      851.20      807.82     44.54 o 
  -5  23   3      248.66      322.61     47.33 o 
  -4  23   3     1113.72     1248.07     55.57 o 
  -3  23   3     6173.27     6283.97    268.02 o 
  -2  23   3     4170.03     4209.06    182.66 o 
  -1  23   3      116.65       91.88     21.84 o 
   0  23   3      608.40      611.26     34.82 o 
   1  23   3       22.25        1.56     19.88 o 
   2  23   3      497.45      521.69     35.40 o 
   3  23   3      663.63      603.15     37.26 o 
   4  23   3     2775.75     2527.85    118.91 o 
   5  23   3      355.75      412.67     34.28 o 
   6  23   3     1020.62      911.07     50.76 o 
   7  23   3       39.00      105.75     33.04 o 
   8  23   3      105.33      116.99     41.63 o 
   9  23   3       18.01       22.48     36.81 o 
  10  23   3      173.37      209.08     50.84 o 
  11  23   3      476.13      492.92     66.26 o 
  12  23   3      288.92      361.84     63.61 o 
 -12  24   3        4.19       37.13     28.53 o 
 -11  24   3       62.42       62.48     26.66 o 
 -10  24   3      185.15      186.76     72.20 o 
  -9  24   3      822.48      825.71     46.04 o 
  -8  24   3      718.61      826.23     45.01 o 
  -7  24   3      312.34      341.92     36.48 o 
  -6  24   3      104.95      100.76     27.69 o 
  -5  24   3     2480.50     2552.09     71.31 o 
  -4  24   3      611.12      697.95     46.57 o 
  -3  24   3       24.07       30.56     24.36 o 
  -2  24   3      156.64      169.68     24.72 o 
  -1  24   3     6800.45     6724.16    160.13 o 
   0  24   3     1387.19     1360.28     48.56 o 
   1  24   3     8051.12     7390.69    106.44 o 
   2  24   3     4231.10     4153.13     91.68 o 
   3  24   3      825.49      888.70     54.35 o 
   4  24   3      362.05      378.65     33.10 o 
   5  24   3       28.53       20.78     22.81 o 
   6  24   3        6.39      -21.95     21.95 o 
   7  24   3     1436.93     1436.22     71.88 o 
   8  24   3     1996.42     2002.24    143.80 o 
   9  24   3      448.03      576.03    109.45 o 
  10  24   3       46.80       46.23     42.29 o 
  11  24   3       34.58       37.65     43.00 o 
  12  24   3       48.94       90.23     52.17 o 
 -12  25   3      122.78      218.24     36.10 o 
 -11  25   3      546.92      586.34     44.31 o 
 -10  25   3      640.75      588.45     42.55 o 
  -9  25   3     2054.01     2049.78     64.88 o 
  -8  25   3       28.54       54.03     25.25 o 
  -7  25   3       22.37        5.66     25.06 o 
  -6  25   3     1251.97     1147.91     53.46 o 
  -5  25   3     1000.23     1013.89     50.22 o 
  -4  25   3     1166.56     1016.25     73.89 o 
  -3  25   3        7.90      -14.32     59.88 o 
  -2  25   3       24.73       45.35     24.01 o 
  -1  25   3      567.94      563.54     35.32 o 
   0  25   3     1356.54     1384.15     49.41 o 
   1  25   3     2541.95     2478.91     63.54 o 
   2  25   3      926.42     1050.05     49.10 o 
   3  25   3       14.41        0.68     21.66 o 
   4  25   3     1212.30     1338.22     52.31 o 
   5  25   3        8.26        7.62     22.71 o 
   6  25   3     2214.79     2201.10     66.46 o 
   7  25   3      496.26      584.44     49.28 o 
   8  25   3      248.23      216.00     94.60 o 
   9  25   3       33.16       12.04     40.04 o 
  10  25   3      167.66      178.34     49.97 o 
  11  25   3      621.31      712.49     75.22 o 
 -12  26   3       18.50        1.97     37.48 o 
 -11  26   3      258.06      240.91     36.52 o 
 -10  26   3        6.73       11.94     25.27 o 
  -9  26   3       31.68      101.12     27.93 o 
  -8  26   3      226.28      248.39     32.80 o 
  -7  26   3      282.67      363.38     39.25 o 
  -6  26   3      146.77      159.48     31.05 o 
  -5  26   3      448.12      416.27     37.83 o 
  -4  26   3      123.66      114.37     28.20 o 
  -3  26   3       26.86       38.24     33.61 o 
  -2  26   3     5438.34     5498.80    198.17 o 
  -1  26   3      826.30      939.97     43.08 o 
   0  26   3     2047.04     1870.14     59.41 o 
   1  26   3      293.14      223.82     30.74 o 
   2  26   3       24.40        8.68     22.36 o 
   3  26   3      897.58      882.52     44.53 o 
   4  26   3       67.89       59.04     25.92 o 
   5  26   3       59.36       25.79     23.09 o 
   6  26   3      224.50      201.56     47.80 o 
   7  26   3      347.42      261.86     40.57 o 
   8  26   3      378.60      297.61     52.71 o 
   9  26   3      108.97      145.02     47.32 o 
  10  26   3      419.80      404.21     62.31 o 
  11  26   3        7.69       83.46     48.27 o 
 -12  27   3      166.05      149.04     38.09 o 
 -11  27   3       98.59       91.38     36.58 o 
 -10  27   3      679.29      564.05     56.76 o 
  -9  27   3       95.17       90.74     29.25 o 
  -8  27   3      483.61      453.82     39.34 o 
  -7  27   3      228.32      152.29     33.53 o 
  -6  27   3       29.57       28.79     25.63 o 
  -5  27   3      200.45      265.51     34.12 o 
  -4  27   3        5.74        0.97     24.06 o 
  -3  27   3      341.41      394.14     78.17 o 
  -2  27   3       26.88        9.23     24.74 o 
  -1  27   3      266.17      305.17     31.67 o 
   0  27   3      171.22      213.87     29.06 o 
   1  27   3       10.80        2.86     23.08 o 
   2  27   3     1534.66     1601.20     56.27 o 
   3  27   3     2397.13     2232.04     72.01 o 
   4  27   3     1399.06     1332.77     80.11 o 
   5  27   3     1367.18     1298.30     73.78 o 
   6  27   3       11.87        6.91     23.95 o 
   7  27   3      462.26      507.17     81.14 o 
   8  27   3        3.33      -35.17     35.17 o 
   9  27   3      164.43      247.98     53.79 o 
  10  27   3       22.64      110.35     48.44 o 
  11  27   3       56.65       35.41     45.90 o 
 -11  28   3      167.34      141.06     39.80 o 
 -10  28   3      112.23      145.04     31.92 o 
  -9  28   3      711.54      707.44     46.76 o 
  -8  28   3      580.62      483.76     40.43 o 
  -7  28   3       81.98       99.80     31.84 o 
  -6  28   3     1456.27     1446.75     63.33 o 
  -5  28   3       41.34       42.89     27.71 o 
  -4  28   3     1367.19     1422.48     64.35 o 
  -3  28   3       95.22       84.66     35.39 o 
  -2  28   3     6049.29     5939.43    114.20 o 
  -1  28   3     1023.29     1099.66     47.43 o 
   0  28   3     3869.79     3903.32     81.73 o 
   1  28   3     5053.23     4726.55     90.22 o 
   2  28   3      225.75      221.52     31.03 o 
   3  28   3     2976.13     2901.41     73.54 o 
   4  28   3       38.79       31.02     29.86 o 
   5  28   3        6.52       33.99     28.51 o 
   6  28   3      116.15      119.49     35.68 o 
   7  28   3     1405.42     1413.90     84.47 o 
   8  28   3      165.65      221.86     93.20 o 
   9  28   3      913.89      937.32    187.06 o 
  10  28   3      429.84      496.46     67.54 o 
  11  28   3      202.14      149.98     53.47 o 
 -11  29   3      646.62      694.12     49.49 o 
 -10  29   3     1086.43     1068.19     55.82 o 
  -9  29   3      133.58      212.51     33.94 o 
  -8  29   3      131.48      150.92     31.39 o 
  -7  29   3      279.48      249.87     33.71 o 
  -6  29   3       64.37       44.53     29.22 o 
  -5  29   3     2188.55     2230.06     93.17 o 
  -4  29   3     1912.84     1824.81     83.22 o 
  -3  29   3      669.45      562.74     55.43 o 
  -2  29   3      617.51      691.08     47.99 o 
  -1  29   3       48.88       25.58     32.01 o 
   0  29   3     2620.17     2581.53    151.02 o 
   1  29   3      101.17      120.52     30.42 o 
   2  29   3       10.37       25.28     24.71 o 
   3  29   3       17.12       17.10     23.60 o 
   4  29   3      755.42      753.61     49.50 o 
   5  29   3     6256.05     5933.17    121.91 o 
   6  29   3     1626.62     1449.07     68.68 o 
   7  29   3      163.71      128.80     86.06 o 
   8  29   3        2.42      -34.55     46.14 o 
   9  29   3      101.21       40.85     43.91 o 
  10  29   3        4.75      -41.42     74.55 o 
  11  29   3      298.57      378.93     65.92 o 
 -11  30   3      125.70       74.32     41.70 o 
 -10  30   3        0.78       17.12     28.19 o 
  -9  30   3        9.95        6.13     27.41 o 
  -8  30   3      146.35      182.31     33.31 o 
  -7  30   3       64.10       54.30     37.54 o 
  -6  30   3      117.68      149.87     33.29 o 
  -5  30   3      786.54      750.46     65.35 o 
  -4  30   3      663.78      688.79     58.68 o 
  -3  30   3       11.73      -11.10     42.24 o 
  -2  30   3       46.12       28.49     27.37 o 
  -1  30   3     5819.53     5848.04    178.96 o 
   0  30   3      201.17      230.05     31.13 o 
   1  30   3      136.36      148.70     28.80 o 
   2  30   3      319.67      343.81     35.81 o 
   3  30   3      868.18      796.82     46.43 o 
   4  30   3        0.78       25.24     25.51 o 
   5  30   3        3.54       18.65     26.20 o 
   6  30   3      319.12      234.25     71.89 o 
   7  30   3      618.20      561.61     83.36 o 
   8  30   3       21.24       83.12     43.15 o 
   9  30   3      236.93      369.74     61.90 o 
  10  30   3       97.99       22.53    102.67 o 
 -11  31   3      270.19      256.34     39.42 o 
 -10  31   3      110.88      110.75     41.97 o 
  -9  31   3      713.57      647.20     47.58 o 
  -8  31   3       19.40       34.00     45.11 o 
  -7  31   3      523.48      464.79     61.50 o 
  -6  31   3      681.37      570.18     59.53 o 
  -5  31   3     1016.78      980.63     69.12 o 
  -4  31   3       68.66       87.33     43.26 o 
  -3  31   3      169.17      120.09     61.55 o 
  -2  31   3      216.29      222.64     44.77 o 
  -1  31   3      526.40      621.15     48.60 o 
   0  31   3      231.78      209.74     52.64 o 
   1  31   3     1188.30     1059.20     51.20 o 
   2  31   3      537.91      528.85     40.35 o 
   3  31   3      332.25      289.53     35.95 o 
   4  31   3        9.49       -3.44     25.28 o 
   5  31   3        5.39        4.38     26.01 o 
   6  31   3      153.41      206.47     40.91 o 
   7  31   3      447.25      562.71    123.75 o 
   8  31   3        5.07       32.97     40.09 o 
   9  31   3       88.62      111.20     48.79 o 
  10  31   3        5.76       10.89     44.24 o 
 -10  32   3       32.63      -16.66     32.45 o 
  -9  32   3      663.30      714.83     59.72 o 
  -8  32   3      770.11      957.73     63.55 o 
  -7  32   3      765.96      772.15     57.71 o 
  -6  32   3       38.65       68.13     53.66 o 
  -5  32   3     3048.30     2807.07    106.45 o 
  -4  32   3       10.90       31.97     37.22 o 
  -3  32   3     1201.21     1062.38     72.74 o 
  -2  32   3       47.61       22.03     33.16 o 
  -1  32   3      541.48      545.75     47.50 o 
   0  32   3      737.17      692.54     67.99 o 
   1  32   3       21.21        2.75     24.45 o 
   2  32   3      959.75      913.72     55.03 o 
   3  32   3       85.26      108.79     29.39 o 
   4  32   3     1208.65     1167.63     56.01 o 
   5  32   3       17.38       18.01     27.01 o 
   6  32   3      230.71      244.84     42.81 o 
   7  32   3      573.21      520.12     65.12 o 
   8  32   3      589.29      512.81    207.57 o 
   9  32   3      371.01      469.92     68.35 o 
  10  32   3      560.24      560.35     75.15 o 
 -10  33   3      110.49      121.25     49.23 o 
  -9  33   3      215.89      235.96     43.30 o 
  -8  33   3       28.91       43.98     32.41 o 
  -7  33   3      315.17      261.12     44.28 o 
  -6  33   3      113.56      104.04     43.19 o 
  -5  33   3       87.25       87.81     40.71 o 
  -4  33   3      222.78      140.16     44.36 o 
  -3  33   3     3456.76     3394.10    118.43 o 
  -2  33   3      900.45      755.17     66.04 o 
  -1  33   3      330.17      389.21     44.93 o 
   0  33   3     1941.73     1815.64     83.34 o 
   1  33   3      180.90      203.90     33.73 o 
   2  33   3       78.62      118.72     30.26 o 
   3  33   3      622.62      607.37     44.80 o 
   4  33   3     1720.64     1805.66     66.38 o 
   5  33   3     2070.74     2279.69     74.74 o 
   6  33   3      192.31      256.00     45.60 o 
   7  33   3       31.25       22.58     41.01 o 
   8  33   3       18.68       18.27     44.54 o 
   9  33   3       13.78       -6.84     56.26 o 
  10  33   3        0.89       57.97     47.85 o 
 -10  34   3       23.17       13.48     39.37 o 
  -9  34   3      113.48       81.52     38.23 o 
  -8  34   3      247.36      253.93     44.96 o 
  -7  34   3      134.86      231.15     42.53 o 
  -6  34   3     1178.33     1021.05     63.65 o 
  -5  34   3     1021.49     1104.21     76.61 o 
  -4  34   3     1566.10     1321.55     79.39 o 
  -3  34   3       94.82       62.26     40.17 o 
  -2  34   3      496.51      550.90     62.66 o 
  -1  34   3       15.80       54.83     30.82 o 
   0  34   3       60.10      105.17     35.32 o 
   1  34   3      694.67      708.92     50.62 o 
   2  34   3       48.76      100.30     33.86 o 
   3  34   3      133.81      108.02     31.11 o 
   4  34   3       24.18       50.29     29.31 o 
   5  34   3       31.13       10.56     28.88 o 
   6  34   3      247.66      268.65     45.30 o 
   7  34   3      277.96      204.54     54.60 o 
   8  34   3      898.23      795.82     78.73 o 
   9  34   3       21.77       68.78     75.29 o 
 -10  35   3       66.25       64.92     39.10 o 
  -9  35   3        6.30       -2.15     47.02 o 
  -8  35   3      149.66      183.09     43.26 o 
  -7  35   3      475.28      539.65     55.63 o 
  -6  35   3       22.51       35.56     33.91 o 
  -5  35   3       61.86       71.90     42.66 o 
  -4  35   3       76.11       67.24     39.79 o 
  -3  35   3       14.57       38.19     44.56 o 
  -2  35   3        1.15      -32.92     32.92 o 
  -1  35   3       13.34       30.61     31.00 o 
   0  35   3       83.04       45.15     33.64 o 
   1  35   3      114.12       81.36     35.94 o 
   2  35   3      151.30      111.74     32.53 o 
   3  35   3      191.28      177.00     34.84 o 
   4  35   3        8.30       69.06     29.15 o 
   5  35   3       94.57      149.05     40.94 o 
   6  35   3        5.91      -15.72     85.13 o 
   7  35   3       80.78       36.40     61.92 o 
   8  35   3       94.08      -33.62     41.34 o 
   9  35   3        0.53       10.75     42.73 o 
  -9  36   3      146.79      103.31     40.96 o 
  -8  36   3      680.26      762.94     63.86 o 
  -7  36   3      625.49      661.70     59.65 o 
  -6  36   3       52.83      107.69     38.03 o 
  -5  36   3      110.09      116.12     44.38 o 
  -4  36   3       63.75       66.62     39.55 o 
  -3  36   3       12.63       21.73     39.57 o 
  -2  36   3      140.44      146.15     89.58 o 
  -1  36   3       77.47      126.88     44.18 o 
   0  36   3      851.20      869.80     60.49 o 
   1  36   3     1638.19     1551.27     63.71 o 
   2  36   3       66.35       30.39     28.72 o 
   3  36   3     1164.92     1080.58     57.28 o 
   4  36   3      896.73      818.59     60.24 o 
   5  36   3       23.03       15.62     34.13 o 
   6  36   3      107.42      202.67     53.76 o 
   7  36   3      144.42      117.60     49.36 o 
   8  36   3      299.06      229.04    102.49 o 
   9  36   3      318.68      304.11     65.18 o 
  -9  37   3      219.49      208.38     47.54 o 
  -8  37   3      109.13      130.31     43.78 o 
  -7  37   3       90.94      111.19     40.28 o 
  -6  37   3      439.38      440.92     80.75 o 
  -5  37   3      663.44      880.88     76.23 o 
  -4  37   3     1728.33     1746.29     93.86 o 
  -3  37   3     1797.83     1701.17    189.29 o 
  -2  37   3     3416.91     3249.91    185.67 o 
  -1  37   3      469.29      580.54     68.00 o 
   0  37   3       38.35       30.84     33.41 o 
   1  37   3      413.06      390.38     50.68 o 
   2  37   3       37.19       48.11     40.58 o 
   3  37   3        9.85       20.21     28.69 o 
   4  37   3      648.42      646.22     57.67 o 
   5  37   3      575.33      702.43     60.88 o 
   6  37   3     1102.73     1093.28    121.33 o 
   7  37   3      397.12      404.01     68.10 o 
   8  37   3        5.23       42.56     86.89 o 
  -9  38   3      108.81       69.34     59.41 o 
  -8  38   3       62.72      121.30     42.84 o 
  -7  38   3      164.31      223.12     47.26 o 
  -6  38   3      246.99      268.98     46.82 o 
  -5  38   3      411.99      323.13     53.06 o 
  -4  38   3      187.83      241.61     52.93 o 
  -3  38   3      378.71      394.34     59.18 o 
  -2  38   3      479.38      489.26     63.03 o 
  -1  38   3      269.40      311.01     56.67 o 
   0  38   3     2362.49     2239.13     87.55 o 
   1  38   3      799.33      966.77     64.47 o 
   2  38   3      328.12      402.17     43.91 o 
   3  38   3       71.68      101.31     33.53 o 
   4  38   3       59.10       35.88     45.45 o 
   5  38   3      439.91      575.42     75.83 o 
   6  38   3        6.72       53.77     47.32 o 
   7  38   3      382.28      367.15     67.75 o 
   8  38   3       73.51      155.12     69.44 o 
  -8  39   3        0.81       -0.66     37.68 o 
  -7  39   3       22.75       21.50     38.25 o 
  -6  39   3       11.44       -1.16     33.75 o 
  -5  39   3        6.33      -30.76     30.76 o 
  -4  39   3        0.37        2.80     41.16 o 
  -3  39   3       11.38       17.38     43.42 o 
  -2  39   3        2.28      -19.91     37.13 o 
  -1  39   3      272.75      326.47     77.52 o 
   0  39   3       28.89       43.20     35.90 o 
   1  39   3        7.19       -2.97     32.45 o 
   2  39   3        0.39       29.45     30.01 o 
   3  39   3       12.82       -5.45     29.68 o 
   4  39   3      400.28      400.78     45.76 o 
   5  39   3       39.35       79.96     39.53 o 
   6  39   3        1.63        9.38     45.11 o 
   7  39   3       28.28       55.78     51.20 o 
  -8  40   3      112.07      119.73     58.78 o 
  -7  40   3      501.35      481.43     60.07 o 
  -6  40   3      559.88      559.28     63.38 o 
  -5  40   3        5.90       17.64     36.65 o 
  -4  40   3       27.64        9.08     43.72 o 
  -3  40   3       44.45       91.78     46.61 o 
  -2  40   3      104.22       19.76     41.41 o 
  -1  40   3      111.04      157.34     50.17 o 
   0  40   3      177.84      141.22     42.04 o 
   1  40   3      575.78      696.68     61.40 o 
   2  40   3      227.91      310.47     41.66 o 
   3  40   3       75.85      116.86     37.09 o 
   4  40   3       47.59       35.61     37.96 o 
   5  40   3      109.84       58.46     40.28 o 
   6  40   3        4.49      -22.00     45.81 o 
   7  40   3      136.16        1.88     47.61 o 
  -7  41   3       36.44       31.29     39.91 o 
  -6  41   3      197.64      178.33     44.36 o 
  -5  41   3      443.60      486.35     57.69 o 
  -4  41   3      463.35      546.09     58.23 o 
  -3  41   3      555.96      498.80     66.47 o 
  -2  41   3     1793.60     1525.99    131.82 o 
  -1  41   3     1080.09     1055.38     90.88 o 
   0  41   3        2.56      -12.67     41.65 o 
   1  41   3        2.52      -31.77     31.77 o 
   2  41   3       15.62       18.66     35.22 o 
   3  41   3      145.50      127.68     38.82 o 
   4  41   3      285.52      421.10     57.08 o 
   5  41   3      316.83      376.00     92.55 o 
   6  41   3      336.82      381.63     77.05 o 
   7  41   3      277.49      358.12     71.55 o 
  -7  42   3       36.53       58.37     44.87 o 
  -6  42   3      262.20      191.01     48.26 o 
  -5  42   3       40.29      125.46     47.60 o 
  -4  42   3      177.31      153.21     43.47 o 
  -3  42   3      143.94      178.04     53.12 o 
  -2  42   3       60.88      121.94     49.87 o 
  -1  42   3     1248.43     1111.32     87.70 o 
   0  42   3     1127.50     1162.53     91.43 o 
   1  42   3      719.14      746.09     80.86 o 
   2  42   3      237.57      262.26     50.13 o 
   3  42   3       23.91      -29.39     29.39 o 
   4  42   3        1.07        2.94     39.21 o 
   5  42   3       75.94      123.69     54.61 o 
   6  42   3      382.61      408.94     72.53 o 
  -6  43   3        4.86      -15.88     38.17 o 
  -5  43   3      107.73      174.80     46.43 o 
  -4  43   3       18.85       79.12     39.82 o 
  -3  43   3      561.75      594.42     74.56 o 
  -2  43   3      264.37      303.40     64.05 o 
  -1  43   3       11.15       13.63     43.75 o 
   0  43   3       80.49       98.77     93.67 o 
   1  43   3       23.59       17.97     38.39 o 
   2  43   3        3.19        9.70     37.72 o 
   3  43   3       87.50       78.01     36.27 o 
   4  43   3      236.95      237.18     58.84 o 
   5  43   3       23.49        0.90     48.22 o 
  -6  44   3       78.05      107.01     53.78 o 
  -5  44   3       37.80        9.26     38.60 o 
  -4  44   3      154.05      150.17     57.63 o 
  -3  44   3        4.31       -4.17     36.14 o 
  -2  44   3       10.81       39.97     46.16 o 
  -1  44   3       91.81      108.26     50.62 o 
   0  44   3       64.93       73.74     58.39 o 
   1  44   3      274.96      347.42     54.19 o 
   2  44   3      358.63      356.29     56.17 o 
   3  44   3      277.89      338.02     68.23 o 
   4  44   3       46.84       87.94     42.89 o 
   5  44   3        6.49      -40.27     48.29 o 
  -5  45   3      286.79      266.27     52.20 o 
  -4  45   3       75.34       88.84     41.84 o 
  -3  45   3     1038.89     1083.51     76.11 o 
  -2  45   3      487.31      486.70     74.15 o 
  -1  45   3      379.51      293.79     64.75 o 
   0  45   3        0.96       87.38     53.50 o 
   1  45   3      115.97      244.13     62.25 o 
   2  45   3      134.36       61.03     42.72 o 
   3  45   3      143.56      125.94     58.13 o 
   4  45   3       77.72      122.04     47.95 o 
  -4  46   3        1.70       21.35     45.21 o 
  -3  46   3      127.62      219.46     48.66 o 
  -2  46   3       95.99      123.35     89.58 o 
  -1  46   3      375.45      233.12     62.55 o 
   0  46   3      220.21      140.72     56.79 o 
   1  46   3      436.68      644.66    210.73 o 
   2  46   3      819.88      928.50     74.91 o 
   3  46   3      258.09      306.82     71.15 o 
  -3  47   3      191.54      322.74     69.07 o 
  -2  47   3      426.09      516.46    198.29 o 
  -1  47   3      215.50      195.43     60.05 o 
   0  47   3       29.28       80.03     53.10 o 
   1  47   3      359.88      352.74     72.87 o 
   2  47   3       36.02       53.10     44.38 o 
 -13   0   4     1028.59     1203.49    145.38 o 
 -12   0   4       76.39       85.59     75.38 o 
 -11   0   4      140.05      236.35     80.58 o 
 -10   0   4        3.39       13.26     39.10 o 
  -9   0   4     3578.51     3546.19    119.22 o 
  -8   0   4      259.78      355.86     50.43 o 
  -7   0   4      507.63      523.14     36.51 o 
  -6   0   4     3142.37     3084.49     58.86 o 
  -5   0   4     3053.82     3187.98     73.90 o 
  -4   0   4    12187.05    12249.09    169.51 o 
  -3   0   4     3882.36     4093.80     87.72 o 
  -2   0   4     6149.17     6420.88    115.89 o 
  -1   0   4     4193.44     3932.11    255.85 o 
   0   0   4        1.14      -16.79     26.46 o 
   1   0   4     1774.96     1813.84     63.13 o 
   2   0   4     9293.28     9388.96    208.13 o 
   3   0   4     7589.35     7331.78    187.15 o 
   4   0   4     5941.45     5992.57    173.78 o 
   5   0   4      399.40      349.05     57.74 o 
   6   0   4     1799.30     1924.25    113.07 o 
   7   0   4       75.65       42.89     46.60 o 
   8   0   4        0.22       13.37     46.60 o 
   9   0   4       31.36      -31.56     50.13 o 
  10   0   4      160.97       76.31     60.71 o 
  11   0   4       77.49      112.89     61.27 o 
  12   0   4     2302.76     2311.73    154.85 o 
  13   0   4       42.78      -49.57     49.57 o 
 -13   1   4      113.16       66.49     61.73 o 
 -12   1   4        3.17      134.92     52.38 o 
 -11   1   4      126.17      133.14     38.16 o 
 -10   1   4      611.06      671.28     36.02 o 
  -9   1   4      222.93      277.07     34.68 o 
  -8   1   4     1067.86     1240.01     52.51 o 
  -7   1   4      291.26      341.84     28.00 o 
  -6   1   4        4.66       -1.08     11.17 o 
  -5   1   4      108.86      137.45     40.72 o 
  -4   1   4    23670.47    24397.04    196.33 o 
  -3   1   4      451.41      466.13     30.14 o 
  -2   1   4    12074.10    12783.25    150.41 o 
  -1   1   4     3776.85     3714.05     85.45 o 
   0   1   4     2857.89     2992.29     53.85 o 
   1   1   4     5805.86     5550.22     76.60 o 
   2   1   4     2053.51     2297.53     59.19 o 
   3   1   4     2247.89     2367.84     73.50 o 
   4   1   4       93.31      135.67     31.79 o 
   5   1   4       14.17       12.75     28.47 o 
   6   1   4       46.69       34.76     31.69 o 
   7   1   4     1120.53     1050.98     74.64 o 
   8   1   4      133.27      196.12     44.05 o 
   9   1   4      290.09      364.25     56.63 o 
  10   1   4      401.41      403.22     56.64 o 
  11   1   4       37.76       27.36     36.96 o 
  12   1   4        5.62       71.66    102.12 o 
  13   1   4      141.25       75.44     48.22 o 
 -13   2   4        0.61       31.98     52.14 o 
 -12   2   4       68.27       68.79     49.05 o 
 -11   2   4       85.08       95.70     36.94 o 
 -10   2   4      567.45      554.79     33.92 o 
  -9   2   4      242.12      261.40     35.96 o 
  -8   2   4      586.58      618.37     41.42 o 
  -7   2   4     1297.51     1315.14     43.81 o 
  -6   2   4      480.96      522.47     27.59 o 
  -5   2   4       29.33        8.81     18.93 o 
  -4   2   4     2588.18     2500.37     59.52 o 
  -3   2   4      303.87      345.56     33.49 o 
  -2   2   4     2165.04     2307.28     58.12 o 
  -1   2   4     1372.46     1395.37     38.20 o 
   0   2   4        2.52        3.90     12.64 o 
   1   2   4     2465.86     2535.53     57.78 o 
   2   2   4     3119.96     3319.11     68.32 o 
   3   2   4      515.68      512.29     70.83 o 
   4   2   4      371.01      370.92     69.16 o 
   5   2   4        0.40      -26.27     26.27 o 
   6   2   4      548.27      640.45     53.17 o 
   7   2   4       22.36       28.90     31.93 o 
   8   2   4      411.87      438.44     50.94 o 
   9   2   4        3.81      -17.72     32.04 o 
  10   2   4       63.91        4.58     57.09 o 
  11   2   4      315.60      229.20     48.57 o 
  12   2   4        0.61       -5.01     41.34 o 
  13   2   4       30.41       -2.38     44.55 o 
 -13   3   4       10.60        2.75     48.64 o 
 -12   3   4      121.05       64.32     48.73 o 
 -11   3   4      445.38      597.52     55.93 o 
 -10   3   4        7.65       30.08     22.90 o 
  -9   3   4       44.57       33.40     24.72 o 
  -8   3   4       49.42       37.43     15.33 o 
  -7   3   4        9.72        7.40     14.22 o 
  -6   3   4       57.20       56.49     16.97 o 
  -5   3   4       45.04       43.49     18.54 o 
  -4   3   4    16713.21    17871.27    188.64 o 
  -3   3   4     1094.31     1082.25     42.32 o 
  -2   3   4       13.93       20.54     18.43 o 
  -1   3   4     8377.64     8810.18    124.45 o 
   0   3   4     1440.82     1460.43     43.78 o 
   1   3   4     1244.82     1064.81     66.87 o 
   2   3   4     1812.53     1943.61     53.59 o 
   3   3   4      121.92      163.56     43.45 o 
   4   3   4        0.75      -12.88     24.93 o 
   5   3   4        5.92       24.91     37.23 o 
   6   3   4      147.76      171.76     37.48 o 
   7   3   4       11.10       35.60     32.40 o 
   8   3   4      394.08      362.89     50.78 o 
   9   3   4      206.62      196.31     46.19 o 
  10   3   4        1.07        7.79     54.86 o 
  11   3   4       14.16       38.29     39.03 o 
  12   3   4      136.21       36.13     43.32 o 
  13   3   4        5.48      -35.61     38.90 o 
 -13   4   4       62.23      127.18     83.18 o 
 -12   4   4     1611.81     1509.81     79.95 o 
 -11   4   4      699.24      819.85     61.81 o 
 -10   4   4       11.92        9.26     24.81 o 
  -9   4   4     1191.76     1323.51     55.94 o 
  -8   4   4      152.62      179.80     19.11 o 
  -7   4   4      154.57      212.63     19.99 o 
  -6   4   4      271.68      282.06     23.41 o 
  -5   4   4     5321.40     5314.73    102.40 o 
  -4   4   4     1061.92      924.22     45.64 o 
  -3   4   4    14797.03    14461.12    216.08 o 
  -2   4   4     4604.92     4724.22     83.32 o 
  -1   4   4      264.67      300.41     22.67 o 
   0   4   4     1154.31     1139.96     42.23 o 
   1   4   4     2314.13     2383.46     64.32 o 
   2   4   4     1434.37     1412.18     46.47 o 
   3   4   4     1643.81     1583.78     49.85 o 
   4   4   4      112.80      119.84     31.03 o 
   5   4   4     2314.50     2197.75    262.16 o 
   6   4   4      347.38      395.36     45.90 o 
   7   4   4     1519.51     1534.23    185.39 o 
   8   4   4     1165.18     1087.33     69.50 o 
   9   4   4      260.20      347.41     50.60 o 
  10   4   4      444.37      358.49     54.88 o 
  11   4   4      588.81      636.21     66.01 o 
  12   4   4      233.64      101.95     75.29 o 
  13   4   4      566.25      413.39     65.98 o 
 -13   5   4      189.44       -4.08     75.38 o 
 -12   5   4        2.94       23.34     33.41 o 
 -11   5   4       79.78      111.40     37.05 o 
 -10   5   4      126.11      158.27     33.33 o 
  -9   5   4     1783.88     1731.24     53.69 o 
  -8   5   4      448.10      417.13     24.34 o 
  -7   5   4      737.87      783.90     23.09 o 
  -6   5   4     2083.02     1863.12     49.59 o 
  -5   5   4      794.59      793.26     36.36 o 
  -4   5   4       70.42       68.57     19.66 o 
  -3   5   4      226.05      211.30     24.54 o 
  -2   5   4      357.15      298.81     26.77 o 
  -1   5   4     5101.34     4943.91     66.42 o 
   0   5   4     6580.43     6685.90    105.18 o 
   1   5   4    10380.35    10404.40    111.42 o 
   2   5   4    17935.45    17818.27    229.64 o 
   3   5   4     1310.36     1325.23     46.37 o 
   4   5   4      256.17      267.25     43.45 o 
   5   5   4     1172.59     1160.16    134.79 o 
   6   5   4       50.69      -13.41     50.50 o 
   7   5   4      307.84      259.84     43.06 o 
   8   5   4     3216.99     3047.62    154.75 o 
   9   5   4     2013.26     1909.38     89.47 o 
  10   5   4      183.78       74.06     70.83 o 
  11   5   4       96.25       96.83     42.63 o 
  12   5   4      581.91      605.51     68.64 o 
  13   5   4       29.49        4.42     44.95 o 
 -13   6   4       31.28       18.01     77.05 o 
 -12   6   4       95.59       98.47     40.48 o 
 -11   6   4      235.82      286.43     47.19 o 
 -10   6   4      644.96      632.23     62.12 o 
  -9   6   4      250.03      254.90     28.88 o 
  -8   6   4       19.34       19.50     16.13 o 
  -7   6   4      232.00      242.00     26.51 o 
  -6   6   4      239.03      284.15     58.84 o 
  -5   6   4     1303.34     1302.51     51.11 o 
  -4   6   4     3799.72     3591.14     83.16 o 
  -3   6   4     1609.84     1527.52     49.11 o 
  -2   6   4      259.74      264.91     43.63 o 
  -1   6   4      952.86     1047.74     63.88 o 
   0   6   4     4922.87     5150.70     76.24 o 
   1   6   4      322.20      352.25     24.52 o 
   2   6   4     1109.56     1084.75     37.18 o 
   3   6   4        3.56      -14.77     20.24 o 
   4   6   4      785.72      689.44     53.94 o 
   5   6   4       93.85       81.84     34.63 o 
   6   6   4      659.25      675.69     53.39 o 
   7   6   4     1202.02     1214.53     75.38 o 
   8   6   4      179.94      163.24     41.03 o 
   9   6   4        0.23        3.02     34.87 o 
  10   6   4      350.83      368.70     55.40 o 
  11   6   4      382.55      326.24     53.79 o 
  12   6   4      163.92       53.64     45.55 o 
  13   6   4        6.11       -7.60     43.91 o 
 -13   7   4       41.10       79.31     49.19 o 
 -12   7   4      197.43      282.57     69.75 o 
 -11   7   4        0.15        5.43     32.28 o 
 -10   7   4       86.15       44.30     28.20 o 
  -9   7   4       96.64      104.08     19.26 o 
  -8   7   4       15.49       10.78     14.41 o 
  -7   7   4      110.07      101.65     23.64 o 
  -6   7   4       49.49       46.38     14.70 o 
  -5   7   4      385.35      365.46     33.11 o 
  -4   7   4      178.75      203.70     29.89 o 
  -3   7   4      202.84       96.92     31.01 o 
  -2   7   4      886.91     1004.45     65.35 o 
  -1   7   4      700.35      769.01     37.81 o 
   0   7   4      928.84      991.54     43.07 o 
   1   7   4     4830.20     4518.25     68.84 o 
   2   7   4       73.98       50.24     16.93 o 
   3   7   4       44.00       11.63     18.71 o 
   4   7   4        0.77       -7.13     17.99 o 
   5   7   4      153.20       98.96     31.61 o 
   6   7   4        7.61       16.52     29.90 o 
   7   7   4     2773.48     2598.54    112.70 o 
   8   7   4      944.09      791.47     61.73 o 
   9   7   4      218.93      153.82     83.64 o 
  10   7   4      242.38      252.61     49.01 o 
  11   7   4       16.47        6.65     51.15 o 
  12   7   4        1.76      -20.13     40.86 o 
  13   7   4       37.99        2.19     42.54 o 
 -13   8   4      302.49      417.85    114.65 o 
 -12   8   4      242.89      277.55     48.73 o 
 -11   8   4     1016.33     1034.28     68.84 o 
 -10   8   4      702.06      746.39     49.05 o 
  -9   8   4      400.60      402.14     32.55 o 
  -8   8   4     1275.69     1207.25     34.16 o 
  -7   8   4       33.72       45.90     19.75 o 
  -6   8   4      934.49      833.56     61.29 o 
  -5   8   4     1425.26     1489.86     57.17 o 
  -4   8   4      212.10      164.69     33.79 o 
  -3   8   4     2307.18     1973.26     82.62 o 
  -2   8   4     5809.35     6077.04    152.80 o 
  -1   8   4        2.52        9.80     15.94 o 
   0   8   4      394.86      502.64     31.03 o 
   1   8   4    10789.33    11265.82    175.58 o 
   2   8   4     6122.63     6165.17     83.95 o 
   3   8   4      118.70      140.83     20.63 o 
   4   8   4     1833.37     1953.37     58.78 o 
   5   8   4      606.15      608.83     48.64 o 
   6   8   4     2505.18     2454.14     88.76 o 
   7   8   4       36.90       58.30     71.39 o 
   8   8   4     1459.69     1462.77    100.59 o 
   9   8   4      489.93      491.03    120.96 o 
  10   8   4      393.37      443.13     56.91 o 
  11   8   4      613.20      625.44     65.88 o 
  12   8   4      718.77      686.31     72.90 o 
  13   8   4      317.30      314.30     63.31 o 
 -13   9   4       38.87       18.81     47.87 o 
 -12   9   4      392.35      468.57     56.68 o 
 -11   9   4        6.49       13.36     26.24 o 
 -10   9   4     1159.35     1163.69     85.45 o 
  -9   9   4     3514.89     3354.84    151.93 o 
  -8   9   4     6011.61     5491.27    178.93 o 
  -7   9   4      787.42      803.48     32.24 o 
  -6   9   4        5.44        4.00     15.79 o 
  -5   9   4       26.16       33.50     17.45 o 
  -4   9   4      413.49      366.69     43.82 o 
  -3   9   4      373.49      382.84     46.23 o 
  -2   9   4      466.55      280.91     44.75 o 
  -1   9   4     4778.53     4631.62    166.42 o 
   0   9   4     3702.29     3681.43     68.60 o 
   1   9   4     6585.47     6252.68    147.98 o 
   2   9   4      210.54      228.58     34.36 o 
   3   9   4      201.90      185.04     22.15 o 
   4   9   4      200.37      161.45     57.66 o 
   5   9   4      461.81      482.69     47.03 o 
   6   9   4      901.91     1001.84     63.28 o 
   7   9   4     1645.59     1735.91    152.79 o 
   8   9   4     2495.92     2633.13    169.19 o 
   9   9   4     1155.80     1074.81     72.09 o 
  10   9   4      496.65      409.10     57.00 o 
  11   9   4        9.73       35.73     40.23 o 
  12   9   4        8.61       28.54     45.12 o 
 -13  10   4       47.66       14.15     84.20 o 
 -12  10   4       31.26      100.73     39.86 o 
 -11  10   4      451.43      490.89     55.06 o 
 -10  10   4      950.75      894.50     47.10 o 
  -9  10   4       50.88       47.67     24.54 o 
  -8  10   4     1095.06     1049.40     38.16 o 
  -7  10   4     1614.31     1468.76     48.13 o 
  -6  10   4        6.35       -5.13     16.36 o 
  -5  10   4      507.93      467.16     28.89 o 
  -4  10   4     2188.93     2140.74     95.99 o 
  -3  10   4     1708.29     1440.03     77.24 o 
  -2  10   4      235.70      123.47     36.02 o 
  -1  10   4       18.17       13.61     24.36 o 
   0  10   4     1195.34     1257.35     84.77 o 
   1  10   4        7.70       22.53     15.53 o 
   2  10   4       16.66       16.48     16.20 o 
   3  10   4      136.04      124.62     34.28 o 
   4  10   4       74.98       61.95     19.84 o 
   5  10   4     3057.06     3123.71     71.75 o 
   6  10   4     5402.90     5132.43    346.64 o 
   7  10   4      519.12      489.17     62.83 o 
   8  10   4      731.60      717.40     50.90 o 
   9  10   4      190.90      146.73     43.41 o 
  10  10   4       17.45       49.68     46.60 o 
  11  10   4      239.99      231.35     52.38 o 
  12  10   4       54.32       23.17     44.22 o 
 -13  11   4        0.00       -4.13     62.76 o 
 -12  11   4       35.46       13.66     34.91 o 
 -11  11   4      147.06      194.25     43.40 o 
 -10  11   4        4.90       -9.63     21.14 o 
  -9  11   4      288.81      282.79     29.45 o 
  -8  11   4      802.38      796.81     35.96 o 
  -7  11   4       66.07       78.36     20.66 o 
  -6  11   4      257.15      243.30     24.06 o 
  -5  11   4      787.55      802.31    120.09 o 
  -4  11   4       96.15      115.22     24.42 o 
  -3  11   4      461.13      493.79     35.09 o 
  -2  11   4      246.82      299.07     29.41 o 
  -1  11   4        4.58       29.05     17.79 o 
   0  11   4        0.31       13.96     18.22 o 
   1  11   4      452.36      540.98     33.26 o 
   2  11   4     1502.46     1589.38     45.93 o 
   3  11   4       12.01        6.36     17.08 o 
   4  11   4      240.02      200.23     23.57 o 
   5  11   4     1370.02     1289.55     48.85 o 
   6  11   4        4.01       46.44     27.03 o 
   7  11   4     1434.45     1351.93    124.92 o 
   8  11   4      137.48      176.07     34.92 o 
   9  11   4        1.84      -33.00     33.00 o 
  10  11   4        0.95       15.53     78.54 o 
  11  11   4        0.00      -36.21     36.21 o 
  12  11   4       11.00       24.82     45.75 o 
 -13  12   4      290.70      296.70     65.72 o 
 -12  12   4      508.35      636.89     63.38 o 
 -11  12   4      471.51      458.31     54.67 o 
 -10  12   4     1132.95     1114.45     91.52 o 
  -9  12   4      162.43      196.43     24.22 o 
  -8  12   4       74.67       77.74     20.62 o 
  -7  12   4      347.01      362.04     42.58 o 
  -6  12   4     1160.90     1055.27    104.71 o 
  -5  12   4     1761.26     1779.19    156.53 o 
  -4  12   4      122.87      208.33     39.55 o 
  -3  12   4      325.20      312.14     31.51 o 
  -2  12   4     2832.99     2837.93    109.31 o 
  -1  12   4     4746.69     4641.10     77.54 o 
   0  12   4     9363.39     9843.52    260.15 o 
   1  12   4     1052.90     1079.33     74.56 o 
   2  12   4      954.81      976.36     37.62 o 
   3  12   4      642.94      617.79     32.84 o 
   4  12   4        6.84        2.20     15.82 o 
   5  12   4      363.50      412.15     29.54 o 
   6  12   4      209.08      192.49     33.37 o 
   7  12   4      116.15      170.39     32.90 o 
   8  12   4      546.16      491.99     45.91 o 
   9  12   4        8.16      -31.62     31.62 o 
  10  12   4      363.39      243.99     58.67 o 
  11  12   4      609.47      640.00    178.70 o 
  12  12   4      465.23      315.37     61.41 o 
 -13  13   4       52.01        9.31     49.85 o 
 -12  13   4       97.41       34.57     37.07 o 
 -11  13   4      174.26      164.70     31.78 o 
 -10  13   4      839.16      887.13     76.19 o 
  -9  13   4     1441.54     1495.45     47.70 o 
  -8  13   4     3352.15     3264.72     77.91 o 
  -7  13   4     1217.48     1327.65     51.37 o 
  -6  13   4     1685.02     1618.55     48.59 o 
  -5  13   4     3002.60     3039.10    124.83 o 
  -4  13   4      169.36      172.83     27.33 o 
  -3  13   4      533.57      530.52     38.72 o 
  -2  13   4      391.78      367.64     61.97 o 
  -1  13   4       72.85       24.26     15.64 o 
   0  13   4      624.21      485.62     27.57 o 
   1  13   4      154.09      116.34     20.65 o 
   2  13   4      566.57      602.86     32.35 o 
   3  13   4      198.66      198.08     21.59 o 
   4  13   4       34.30       45.81     18.17 o 
   5  13   4      260.87      284.17     27.73 o 
   6  13   4     2257.31     2193.73    107.90 o 
   7  13   4     4836.41     5069.98    288.34 o 
   8  13   4     2875.37     3033.32    287.01 o 
   9  13   4      686.93      754.17     77.52 o 
  10  13   4      630.98      615.77     64.45 o 
  11  13   4        8.35       -1.75     47.16 o 
  12  13   4       99.51       53.30     46.39 o 
 -13  14   4      409.36      214.72    106.94 o 
 -12  14   4      688.72      778.67     83.59 o 
 -11  14   4      382.84      376.20     36.68 o 
 -10  14   4        1.96       27.45     26.19 o 
  -9  14   4       29.51       74.55     21.81 o 
  -8  14   4     1340.43     1312.42     47.04 o 
  -7  14   4      280.19      249.06     45.45 o 
  -6  14   4       74.06       50.97     21.38 o 
  -5  14   4     1115.87     1166.30     44.45 o 
  -4  14   4     1909.43     1669.94     74.08 o 
  -3  14   4      599.78      546.59     40.42 o 
  -2  14   4     2196.57     2235.66    108.32 o 
  -1  14   4       15.10      -12.21     14.53 o 
   0  14   4      159.63      158.26     21.28 o 
   1  14   4     1301.63     1202.56     73.13 o 
   2  14   4     5021.10     4819.97     81.09 o 
   3  14   4      187.48      182.66     21.61 o 
   4  14   4     2517.81     2587.42     60.24 o 
   5  14   4      739.45      747.19     33.61 o 
   6  14   4       72.01       61.63     28.40 o 
   7  14   4       55.30       76.31     30.09 o 
   8  14   4      666.20      653.51     51.38 o 
   9  14   4       36.99      -31.74     31.74 o 
  10  14   4      245.72      226.98     49.90 o 
  11  14   4      116.38      171.05     51.59 o 
  12  14   4       10.01       51.68     45.82 o 
 -13  15   4       26.17        1.26     47.40 o 
 -12  15   4        3.94      -13.10     35.57 o 
 -11  15   4      171.74      120.67     29.35 o 
 -10  15   4      337.44      318.01     38.03 o 
  -9  15   4        2.71      -17.75     21.78 o 
  -8  15   4      349.84      372.02     30.82 o 
  -7  15   4      617.21      489.96     33.58 o 
  -6  15   4      566.87      633.49     36.26 o 
  -5  15   4       72.11       89.49     22.44 o 
  -4  15   4        0.72       35.82     24.05 o 
  -3  15   4      645.57      657.44     43.41 o 
  -2  15   4      390.12      475.21     44.31 o 
  -1  15   4      245.55      280.96     24.05 o 
   0  15   4      599.10      597.79     42.27 o 
   1  15   4        0.80       17.47     17.94 o 
   2  15   4      257.21      256.33     27.09 o 
   3  15   4      103.23      108.97     24.65 o 
   4  15   4       37.07       43.94     18.08 o 
   5  15   4      749.80      804.65     42.38 o 
   6  15   4      690.32      699.93     84.67 o 
   7  15   4      325.78      328.11     70.90 o 
   8  15   4      128.58      190.24     44.67 o 
   9  15   4        4.82        4.21     34.76 o 
  10  15   4       56.50      158.54     46.16 o 
  11  15   4       31.55       33.57     42.99 o 
  12  15   4        1.72       19.85     42.05 o 
 -13  16   4       63.57       17.78     50.26 o 
 -12  16   4       44.82       -3.47     47.73 o 
 -11  16   4       10.82        7.89     26.77 o 
 -10  16   4       49.23       55.36     21.85 o 
  -9  16   4       49.82       63.76     23.29 o 
  -8  16   4       73.16       60.32     22.74 o 
  -7  16   4      353.91      403.03     32.61 o 
  -6  16   4     1361.72     1326.54     93.90 o 
  -5  16   4      347.45      421.36     32.24 o 
  -4  16   4     1158.49     1101.73     52.63 o 
  -3  16   4      215.33      260.13     35.00 o 
  -2  16   4      415.16      406.94     35.48 o 
  -1  16   4     1613.83     1597.18     45.28 o 
   0  16   4      132.98      184.27     22.54 o 
   1  16   4       97.84       80.90     29.85 o 
   2  16   4      688.55      676.19     34.95 o 
   3  16   4      749.92      748.68     53.35 o 
   4  16   4     1100.96     1027.47     60.95 o 
   5  16   4     1028.33     1099.56     49.92 o 
   6  16   4       93.58       78.84     25.81 o 
   7  16   4        1.17      -24.53     24.53 o 
   8  16   4      250.56      236.19     49.08 o 
   9  16   4      144.82       70.26     40.20 o 
  10  16   4      307.07      332.55     55.78 o 
  11  16   4       35.07       -8.23     74.45 o 
  12  16   4       59.56       65.42     45.90 o 
 -13  17   4      101.16       77.05     70.00 o 
 -12  17   4      126.60      153.65     37.35 o 
 -11  17   4        5.57       13.79     27.59 o 
 -10  17   4      859.20      827.02     40.97 o 
  -9  17   4     2186.23     2101.22     61.47 o 
  -8  17   4      413.80      436.22     34.24 o 
  -7  17   4       91.18      122.63     25.49 o 
  -6  17   4      469.18      459.36     34.43 o 
  -5  17   4     1200.54     1221.67     97.54 o 
  -4  17   4       25.75       49.66     25.92 o 
  -3  17   4       25.30       14.40     41.77 o 
  -2  17   4     3808.01     3852.21    149.93 o 
  -1  17   4     2278.68     2024.48     65.07 o 
   0  17   4     3510.90     3546.48     85.02 o 
   1  17   4      288.73      244.96     25.84 o 
   2  17   4     1302.34     1353.85     55.95 o 
   3  17   4        7.08       18.65     20.38 o 
   4  17   4        4.89        5.65     17.13 o 
   5  17   4        6.70        8.87     17.93 o 
   6  17   4      542.23      538.18     38.82 o 
   7  17   4      964.11     1111.22     59.50 o 
   8  17   4      751.33      736.74     65.38 o 
   9  17   4      824.04      696.42     66.68 o 
  10  17   4       46.39       90.95     44.19 o 
  11  17   4      328.35      276.61     57.51 o 
  12  17   4        0.16       34.82     44.86 o 
 -13  18   4        8.69       -6.50     57.37 o 
 -12  18   4       43.44       32.90     30.85 o 
 -11  18   4       29.35       32.77     29.22 o 
 -10  18   4      744.89      693.04     39.40 o 
  -9  18   4      583.82      577.48     38.85 o 
  -8  18   4       53.54       11.77     22.34 o 
  -7  18   4        4.05        0.92     21.74 o 
  -6  18   4      776.35      817.98     61.50 o 
  -5  18   4      296.33      282.32     30.84 o 
  -4  18   4     3859.84     3544.76     91.99 o 
  -3  18   4     2359.97     2509.46     79.61 o 
  -2  18   4     2950.00     2734.29     84.65 o 
  -1  18   4       10.38       13.81     17.68 o 
   0  18   4      162.63      189.75     23.25 o 
   1  18   4     1576.30     1468.10     47.32 o 
   2  18   4     1169.32     1074.44     43.05 o 
   3  18   4     2958.41     2829.31     74.47 o 
   4  18   4     4520.73     4551.47    112.92 o 
   5  18   4     1544.38     1577.75     48.19 o 
   6  18   4      271.58      273.78     32.58 o 
   7  18   4      123.30      173.54     36.91 o 
   8  18   4      100.87       54.96     62.20 o 
   9  18   4       90.70       83.64     43.04 o 
  10  18   4      198.55      213.69     52.24 o 
  11  18   4       58.36      107.66     47.42 o 
  12  18   4      377.23      373.75     65.21 o 
 -12  19   4        7.60      -22.63     30.55 o 
 -11  19   4      333.15      283.11     41.33 o 
 -10  19   4       10.29       10.57     21.76 o 
  -9  19   4      201.99      178.18     29.73 o 
  -8  19   4      551.60      524.97     37.78 o 
  -7  19   4       11.80       22.12     26.08 o 
  -6  19   4        1.00      -20.80     20.80 o 
  -5  19   4      461.91      456.39     35.06 o 
  -4  19   4      225.40      309.88     40.20 o 
  -3  19   4     1479.88     1276.62     72.60 o 
  -2  19   4     3085.40     2960.86    192.81 o 
  -1  19   4      816.98      774.91     58.05 o 
   0  19   4      938.84      955.28     50.41 o 
   1  19   4      259.52      249.47     27.77 o 
   2  19   4       14.72        4.15     19.76 o 
   3  19   4      306.42      244.97     28.84 o 
   4  19   4      654.92      630.11     44.26 o 
   5  19   4      410.00      466.68     42.23 o 
   6  19   4      346.39      351.80     34.77 o 
   7  19   4      239.81      213.14     41.97 o 
   8  19   4      135.64      168.37     47.42 o 
   9  19   4        1.11       32.39     58.58 o 
  10  19   4      362.39      464.44     68.42 o 
  11  19   4       21.98       29.45     44.16 o 
  12  19   4        8.68      -64.05     64.05 o 
 -12  20   4       93.44       98.01     40.21 o 
 -11  20   4      302.77      345.85     44.08 o 
 -10  20   4        5.63       -8.02     21.58 o 
  -9  20   4      128.58      126.28     28.98 o 
  -8  20   4        3.98      -21.91     21.91 o 
  -7  20   4       15.93        0.83     23.12 o 
  -6  20   4      112.62      120.15     32.96 o 
  -5  20   4      596.67      585.02     39.63 o 
  -4  20   4     1017.30      986.12     62.94 o 
  -3  20   4      225.89      204.63     35.90 o 
  -2  20   4       66.54       23.45     35.09 o 
  -1  20   4      128.22      125.62     22.57 o 
   0  20   4      278.59      273.47     27.75 o 
   1  20   4     2318.38     2522.34     61.25 o 
   2  20   4      146.12      177.48     25.88 o 
   3  20   4       16.05       27.50     22.27 o 
   4  20   4       22.15      -10.09     21.42 o 
   5  20   4        2.91      -10.70     21.83 o 
   6  20   4      252.54      291.05     34.05 o 
   7  20   4       83.27      126.15     54.54 o 
   8  20   4      266.70      259.76     52.90 o 
   9  20   4      127.58      188.17     50.74 o 
  10  20   4        5.59      -21.16     37.82 o 
  11  20   4       28.47       66.34     82.99 o 
 -12  21   4      185.64       66.29     39.52 o 
 -11  21   4      211.05      181.22     39.01 o 
 -10  21   4       50.71       54.63     25.08 o 
  -9  21   4     1473.72     1522.72     94.19 o 
  -8  21   4      235.80      255.59     33.45 o 
  -7  21   4        6.82      -16.61     29.39 o 
  -6  21   4     1016.74     1023.22     50.18 o 
  -5  21   4      212.99      280.65     32.43 o 
  -4  21   4      488.15      509.12     69.90 o 
  -3  21   4     1820.53     1866.28    120.40 o 
  -2  21   4      414.07      439.85     55.14 o 
  -1  21   4     1760.91     1682.85     49.78 o 
   0  21   4     2033.04     1966.94     54.14 o 
   1  21   4     1585.25     1457.17    100.58 o 
   2  21   4     3325.63     3219.94    123.90 o 
   3  21   4      365.10      375.90     32.42 o 
   4  21   4     1620.35     1589.37     62.07 o 
   5  21   4       17.81       83.81     26.48 o 
   6  21   4     1927.42     1875.64     62.32 o 
   7  21   4     1737.02     1804.88    125.16 o 
   8  21   4     1051.71     1329.97     95.06 o 
   9  21   4      167.23      140.33     48.80 o 
  10  21   4       67.04       53.27     41.84 o 
  11  21   4       44.18       75.15     46.06 o 
 -12  22   4      172.30      288.32     50.92 o 
 -11  22   4      904.25      959.77     48.33 o 
 -10  22   4      485.46      497.07     38.81 o 
  -9  22   4       20.64       33.30     26.69 o 
  -8  22   4        0.25      -22.65     22.65 o 
  -7  22   4       99.06      113.94     28.96 o 
  -6  22   4       94.48      126.47     28.93 o 
  -5  22   4      241.56      254.38     38.77 o 
  -4  22   4      886.57      894.65     56.02 o 
  -3  22   4     6956.04     6813.61    140.69 o 
  -2  22   4     4894.12     4686.11    160.14 o 
  -1  22   4     1964.12     1761.91     59.68 o 
   0  22   4      923.62      902.17     40.79 o 
   1  22   4     3813.53     3742.71    125.66 o 
   2  22   4     2017.36     1887.43     57.25 o 
   3  22   4      813.94      795.33     42.54 o 
   4  22   4      590.39      654.60     41.00 o 
   5  22   4     1180.52     1108.53     50.76 o 
   6  22   4        7.74       44.50     25.43 o 
   7  22   4      286.30      324.30     43.68 o 
   8  22   4      187.32      168.34     73.62 o 
   9  22   4      234.51      233.83     52.56 o 
  10  22   4      323.48      352.87     62.91 o 
  11  22   4      375.92      294.33     62.48 o 
 -12  23   4      122.00      129.95     44.59 o 
 -11  23   4        1.62       -4.50     25.28 o 
 -10  23   4       67.92       42.80     25.91 o 
  -9  23   4      435.51      469.35     42.16 o 
  -8  23   4      297.67      398.22     39.27 o 
  -7  23   4     1866.26     1602.22     61.22 o 
  -6  23   4       68.74      140.31     29.83 o 
  -5  23   4      203.01      172.77     36.76 o 
  -4  23   4     1336.17     1271.77    119.29 o 
  -3  23   4     1180.30     1158.22     87.82 o 
  -2  23   4        4.12        3.41     29.34 o 
  -1  23   4      380.09      373.25     37.45 o 
   0  23   4     1440.69     1422.22     49.51 o 
   1  23   4     1108.65     1112.60     52.87 o 
   2  23   4       91.75       89.43     24.88 o 
   3  23   4      664.42      695.92     40.72 o 
   4  23   4      403.57      398.22     35.21 o 
   5  23   4        1.03       11.81     22.94 o 
   6  23   4      443.34      472.94     40.04 o 
   7  23   4     1015.80     1055.96     65.66 o 
   8  23   4      550.92      499.28     61.20 o 
   9  23   4      167.96      165.21     49.59 o 
  10  23   4        8.70       49.88     49.02 o 
  11  23   4       55.90      118.56     53.52 o 
 -12  24   4        7.67        4.96     37.54 o 
 -11  24   4      242.01      243.43     33.93 o 
 -10  24   4       41.59       51.62     26.29 o 
  -9  24   4       59.38       10.97     26.78 o 
  -8  24   4       76.88      110.63     44.77 o 
  -7  24   4      276.49      308.56     59.07 o 
  -6  24   4      749.38      656.32     44.32 o 
  -5  24   4        0.30       33.73     31.68 o 
  -4  24   4      362.35      334.89     42.95 o 
  -3  24   4      624.32      576.45     51.77 o 
  -2  24   4       81.41       45.67     41.03 o 
  -1  24   4       65.70       59.11     25.37 o 
   0  24   4     1226.35     1246.13     48.45 o 
   1  24   4       36.02      100.22     25.17 o 
   2  24   4      368.90      328.67     32.88 o 
   3  24   4      434.06      444.28     36.00 o 
   4  24   4     1355.47     1195.35     51.62 o 
   5  24   4       76.46       73.54     26.72 o 
   6  24   4      147.10      167.01     31.61 o 
   7  24   4       40.26       32.78     32.28 o 
   8  24   4       16.68       91.87     42.28 o 
   9  24   4      124.71      128.89     47.85 o 
  10  24   4       86.27       61.08     48.46 o 
  11  24   4        1.43      -41.30     41.30 o 
 -11  25   4        9.97       31.98     27.58 o 
 -10  25   4     1018.26      980.23     50.97 o 
  -9  25   4      163.91      239.07     33.11 o 
  -8  25   4      584.34      596.48     45.61 o 
  -7  25   4      358.96      376.46     39.14 o 
  -6  25   4       13.33       36.78     28.13 o 
  -5  25   4      728.56      673.96     61.83 o 
  -4  25   4        0.09       -1.52     30.14 o 
  -3  25   4        1.13        1.71     29.76 o 
  -2  25   4     2442.60     2231.49    125.51 o 
  -1  25   4      884.73      880.64     51.72 o 
   0  25   4      628.62      676.50     39.09 o 
   1  25   4     4117.42     4198.40     83.69 o 
   2  25   4       97.67       88.69     26.79 o 
   3  25   4     1953.58     1985.29     62.22 o 
   4  25   4     1565.53     1387.92     73.53 o 
   5  25   4      794.95      719.97     45.53 o 
   6  25   4      641.25      711.49     46.04 o 
   7  25   4      348.36      354.21     45.45 o 
   8  25   4      560.08      564.40     68.88 o 
   9  25   4      908.24     1051.04     83.92 o 
  10  25   4        1.65      -40.00     40.00 o 
  11  25   4        0.21      -45.17     51.43 o 
 -11  26   4      240.24      202.08     34.98 o 
 -10  26   4      198.36      187.74     33.08 o 
  -9  26   4        1.18       -9.46     24.70 o 
  -8  26   4        0.06       12.12     28.13 o 
  -7  26   4     1409.84     1327.87    102.23 o 
  -6  26   4     2133.90     2124.65     73.89 o 
  -5  26   4     1015.90      932.68     85.78 o 
  -4  26   4     1872.81     1732.55     79.93 o 
  -3  26   4       40.29      161.24    103.88 o 
  -2  26   4     1243.17     1218.34     69.97 o 
  -1  26   4      547.62      494.89     61.07 o 
   0  26   4       92.47       94.85     25.00 o 
   1  26   4       21.99       22.52     23.89 o 
   2  26   4     2490.48     2414.65     73.08 o 
   3  26   4     5581.06     5521.34    127.67 o 
   4  26   4     2494.49     2403.62     86.74 o 
   5  26   4       14.44       14.41     23.82 o 
   6  26   4      612.23      646.81     45.53 o 
   7  26   4       91.65      128.43     36.62 o 
   8  26   4      550.21      426.15     98.50 o 
   9  26   4        4.39       17.45     41.26 o 
  10  26   4      587.43      753.65     79.10 o 
 -11  27   4      141.53      139.15     33.75 o 
 -10  27   4     1039.29     1131.72     55.66 o 
  -9  27   4      326.18      306.74     37.25 o 
  -8  27   4     1109.95     1158.00     59.45 o 
  -7  27   4      768.49      829.22     67.21 o 
  -6  27   4      382.45      448.45     42.38 o 
  -5  27   4      120.72      140.95     37.74 o 
  -4  27   4      168.67      143.74     65.35 o 
  -3  27   4      690.38      691.38     57.27 o 
  -2  27   4      406.93      450.02     88.84 o 
  -1  27   4     4107.00     3893.10    149.35 o 
   0  27   4      446.61      415.95     40.59 o 
   1  27   4      202.26      217.74     30.48 o 
   2  27   4      113.47      136.69     28.01 o 
   3  27   4      641.87      666.25     43.16 o 
   4  27   4      528.07      547.42     74.65 o 
   5  27   4      587.73      501.30     41.20 o 
   6  27   4      251.67      281.23     36.63 o 
   7  27   4      644.97      728.00     56.47 o 
   8  27   4      753.25      714.68     70.87 o 
   9  27   4      950.42      996.10    158.37 o 
  10  27   4       48.12       53.19     46.99 o 
 -11  28   4      159.16      207.63     35.87 o 
 -10  28   4       56.02       18.81     27.62 o 
  -9  28   4      109.62      126.57     31.22 o 
  -8  28   4        1.22      -26.72     26.72 o 
  -7  28   4      644.37      659.37     47.98 o 
  -6  28   4        2.15       -9.58     27.52 o 
  -5  28   4        4.23      -10.08     31.75 o 
  -4  28   4      163.64      191.65     43.53 o 
  -3  28   4      306.82      311.50     47.53 o 
  -2  28   4      642.87      584.79     56.79 o 
  -1  28   4       79.11      127.98     30.64 o 
   0  28   4       52.56       79.30     40.35 o 
   1  28   4      560.79      529.02     38.50 o 
   2  28   4       16.59      -15.21     22.97 o 
   3  28   4      204.99      208.92     32.33 o 
   4  28   4      478.37      460.84     49.15 o 
   5  28   4       58.10       67.06     28.33 o 
   6  28   4      330.05      294.13     37.84 o 
   7  28   4      151.25      232.76     51.64 o 
   8  28   4       30.18       -8.99     39.47 o 
   9  28   4      275.57      315.08     62.96 o 
  10  28   4      123.52       80.81     84.48 o 
 -11  29   4      286.10      293.54     40.16 o 
 -10  29   4      183.22      174.74     42.32 o 
  -9  29   4      173.88      172.72     34.75 o 
  -8  29   4      240.91      228.38     56.24 o 
  -7  29   4      651.14      622.20     47.52 o 
  -6  29   4      607.63      586.17     57.07 o 
  -5  29   4      325.73      414.10     66.00 o 
  -4  29   4      190.34      181.00     46.05 o 
  -3  29   4       68.92       85.04     36.26 o 
  -2  29   4      955.60      650.34     59.67 o 
  -1  29   4       77.98       39.92     36.53 o 
   0  29   4      708.95      674.66     48.98 o 
   1  29   4     1458.23     1414.05     63.41 o 
   2  29   4     2395.18     2555.74     72.49 o 
   3  29   4      559.07      609.93     43.86 o 
   4  29   4      816.30      657.37     45.54 o 
   5  29   4       46.11       43.00     27.91 o 
   6  29   4      140.36      137.28     33.15 o 
   7  29   4       45.46       86.00     43.60 o 
   8  29   4      392.94      441.21    145.56 o 
   9  29   4      286.69      260.99     57.54 o 
  10  29   4      476.46      434.30     70.78 o 
 -10  30   4      203.05      234.81     47.09 o 
  -9  30   4      240.86      242.08     37.11 o 
  -8  30   4      389.30      338.10     51.53 o 
  -7  30   4       68.90       62.14     37.29 o 
  -6  30   4     2352.07     2326.62    157.91 o 
  -5  30   4      526.34      542.05     57.49 o 
  -4  30   4     1633.25     1553.42    105.09 o 
  -3  30   4      954.10      965.23     70.30 o 
  -2  30   4       11.42        2.85     32.58 o 
  -1  30   4        1.40      -11.82     33.86 o 
   0  30   4      441.98      461.01     45.01 o 
   1  30   4       22.07       35.33     25.99 o 
   2  30   4      526.00      536.44     62.49 o 
   3  30   4      382.28      366.89     38.56 o 
   4  30   4       27.03       27.06     27.41 o 
   5  30   4      382.25      359.75     40.61 o 
   6  30   4      675.11      761.93     58.20 o 
   7  30   4      417.46      335.31     59.35 o 
   8  30   4       44.94       76.16     48.03 o 
   9  30   4       32.84      124.45     51.96 o 
 -10  31   4      507.70      537.10     53.54 o 
  -9  31   4      149.84      148.08     39.67 o 
  -8  31   4      223.35      301.25     51.58 o 
  -7  31   4      577.95      588.42     60.39 o 
  -6  31   4      857.50      837.46    115.67 o 
  -5  31   4      321.45      335.13     60.43 o 
  -4  31   4      118.15       72.31     39.43 o 
  -3  31   4      105.39       63.26     37.69 o 
  -2  31   4     1564.48     1428.75     80.51 o 
  -1  31   4      354.69      363.90     54.02 o 
   0  31   4     1600.11     1701.64    112.69 o 
   1  31   4     2582.80     2632.31    158.89 o 
   2  31   4      169.24      164.50     34.95 o 
   3  31   4     1093.12     1083.87     54.41 o 
   4  31   4       11.59       22.92     26.89 o 
   5  31   4      469.79      515.13     45.57 o 
   6  31   4      383.26      386.37     48.99 o 
   7  31   4      751.14      610.41     70.68 o 
   8  31   4     1247.76     1206.31     90.89 o 
   9  31   4      103.54      109.87     53.01 o 
 -10  32   4      213.65      200.38     43.35 o 
  -9  32   4      333.48      298.45     46.17 o 
  -8  32   4       25.05       -2.40     30.55 o 
  -7  32   4      113.46       89.93     41.10 o 
  -6  32   4      566.86      593.94     79.93 o 
  -5  32   4      750.44      816.58     66.46 o 
  -4  32   4      315.59      295.26     50.89 o 
  -3  32   4        3.24       69.14     38.90 o 
  -2  32   4      259.19      261.65     48.64 o 
  -1  32   4      502.18      444.55     90.23 o 
   0  32   4      823.06      822.25     56.19 o 
   1  32   4      925.68      952.49     59.89 o 
   2  32   4      442.15      439.55     40.79 o 
   3  32   4     1235.74     1180.19     56.95 o 
   4  32   4      333.84      357.09     40.07 o 
   5  32   4      130.21      128.06     33.31 o 
   6  32   4       73.76       83.43     36.56 o 
   7  32   4       41.81        5.37     41.79 o 
   8  32   4       36.93      -24.64     41.03 o 
   9  32   4       16.78       40.00     76.49 o 
  -9  33   4      279.14      246.92     46.06 o 
  -8  33   4        6.95       35.01     34.86 o 
  -7  33   4      585.16      546.71     84.11 o 
  -6  33   4      112.22      186.32    116.60 o 
  -5  33   4      312.68      267.82     59.60 o 
  -4  33   4      216.89      216.66     49.43 o 
  -3  33   4       80.72       81.20     40.64 o 
  -2  33   4       70.19       69.57     40.42 o 
  -1  33   4      109.78       71.78     38.67 o 
   0  33   4      507.54      497.38     48.44 o 
   1  33   4        5.52      -27.08     27.08 o 
   2  33   4      586.78      487.33     56.44 o 
   3  33   4      402.92      412.07     42.23 o 
   4  33   4      100.96       88.86     30.25 o 
   5  33   4       24.44       40.22     28.91 o 
   6  33   4        0.18       34.67     33.67 o 
   7  33   4       55.51       86.52     47.03 o 
   8  33   4        7.59        9.04     44.78 o 
   9  33   4      324.27      264.36     63.02 o 
  -9  34   4        2.18        7.21     35.40 o 
  -8  34   4      219.80      209.99     45.00 o 
  -7  34   4        5.69       18.51     40.75 o 
  -6  34   4       63.15       29.46     38.66 o 
  -5  34   4      572.13      627.90     64.53 o 
  -4  34   4      460.48      510.23     68.70 o 
  -3  34   4     1741.09     1630.16     90.77 o 
  -2  34   4     1219.36     1119.62     79.19 o 
  -1  34   4        1.74      -28.73     35.77 o 
   0  34   4      103.75      132.62     50.69 o 
   1  34   4      601.39      609.05     74.16 o 
   2  34   4     1036.88     1091.28     56.63 o 
   3  34   4     1479.42     1491.13     64.71 o 
   4  34   4      325.71      347.44     42.36 o 
   5  34   4      702.84      565.61     48.24 o 
   6  34   4      480.80      527.96     57.45 o 
   7  34   4      107.01      152.23     70.74 o 
   8  34   4       34.19      181.69     58.32 o 
  -9  35   4      481.98      396.92     53.78 o 
  -8  35   4      252.19      218.04     45.01 o 
  -7  35   4      974.64      881.67     83.64 o 
  -6  35   4       53.95       69.63     74.92 o 
  -5  35   4      131.29       85.78     61.08 o 
  -4  35   4      157.92      135.67     52.27 o 
  -3  35   4     1007.54      844.45     71.83 o 
  -2  35   4      279.41      362.84     58.88 o 
  -1  35   4     1555.85     1397.55     88.73 o 
   0  35   4     2653.66     2685.85    161.90 o 
   1  35   4      721.25      798.03     59.11 o 
   2  35   4      868.76      876.87     74.56 o 
   3  35   4      304.63      310.85     40.57 o 
   4  35   4      291.28      332.69     41.55 o 
   5  35   4       21.59      -11.76     29.79 o 
   6  35   4      455.42      498.62     56.46 o 
   7  35   4      398.40      541.34    116.32 o 
   8  35   4      306.38      294.13     65.16 o 
  -8  36   4       43.33       66.85     40.23 o 
  -7  36   4      105.73      107.47     52.27 o 
  -6  36   4       17.07       18.77     58.21 o 
  -5  36   4      301.43      367.23     81.23 o 
  -4  36   4      503.68      522.43     64.38 o 
  -3  36   4      314.71      309.89     56.20 o 
  -2  36   4      543.77      546.73     83.74 o 
  -1  36   4       58.70       58.67     42.07 o 
   0  36   4      571.40      469.00     63.29 o 
   1  36   4      954.86      903.17     73.76 o 
   2  36   4      442.60      543.95     54.80 o 
   3  36   4      649.88      774.78     77.74 o 
   4  36   4       88.82       71.98     32.75 o 
   5  36   4      704.89      709.43     95.97 o 
   6  36   4      842.38      839.97     87.96 o 
   7  36   4      189.26      204.43     57.97 o 
   8  36   4      187.92      244.53     65.00 o 
  -8  37   4      204.94      178.36     48.24 o 
  -7  37   4      105.41       93.49     41.33 o 
  -6  37   4       34.38       44.46     53.10 o 
  -5  37   4      168.52      141.99     46.67 o 
  -4  37   4       35.49       25.35     41.03 o 
  -3  37   4      557.89      536.11     76.68 o 
  -2  37   4       45.57       28.05     39.20 o 
  -1  37   4       10.46       39.10     41.96 o 
   0  37   4       64.83       58.77     44.28 o 
   1  37   4       17.51       13.05     33.73 o 
   2  37   4       13.76       41.24     34.48 o 
   3  37   4       80.30       80.06     32.19 o 
   4  37   4        8.94       34.35     31.01 o 
   5  37   4        0.01      -34.12     34.12 o 
   6  37   4       32.05      107.82     50.79 o 
   7  37   4       54.02       18.52     51.15 o 
  -8  38   4       11.03       29.38     39.96 o 
  -7  38   4       27.77       23.67     35.89 o 
  -6  38   4      450.57      442.93     64.96 o 
  -5  38   4       25.15       65.48     45.00 o 
  -4  38   4      801.71      899.53     78.62 o 
  -3  38   4      746.36      734.39     74.97 o 
  -2  38   4       34.22       11.37     42.38 o 
  -1  38   4       30.10       51.55     41.61 o 
   0  38   4      513.89      380.54     94.69 o 
   1  38   4      346.98      472.13     66.65 o 
   2  38   4      331.67      422.70     52.93 o 
   3  38   4       71.87       66.21     39.65 o 
   4  38   4       37.69       33.44     31.32 o 
   5  38   4       54.95       71.23     39.59 o 
   6  38   4      198.02      158.01     54.00 o 
   7  38   4       18.60       23.13     50.21 o 
  -7  39   4      318.60      340.83     52.72 o 
  -6  39   4       53.43      165.37     55.01 o 
  -5  39   4        1.46      -15.82     40.80 o 
  -4  39   4      146.59      202.44     55.27 o 
  -3  39   4       81.94      127.75     51.14 o 
  -2  39   4      543.34      589.56     72.59 o 
  -1  39   4     1789.20     1696.23    102.36 o 
   0  39   4     1863.12     1952.90    314.15 o 
   1  39   4      347.53      367.91     66.37 o 
   2  39   4      334.60      356.63     57.54 o 
   3  39   4        1.72       16.23     37.74 o 
   4  39   4       44.67       20.77     37.18 o 
   5  39   4       56.69        1.70     39.18 o 
   6  39   4        4.10       22.80     46.51 o 
  -7  40   4      552.78      634.73     89.78 o 
  -6  40   4      192.73      174.66     54.84 o 
  -5  40   4       31.85       19.45     49.11 o 
  -4  40   4      408.32      345.60     61.38 o 
  -3  40   4      610.01      657.23     74.54 o 
  -2  40   4      163.74      160.81     52.78 o 
  -1  40   4      345.48      393.18     64.12 o 
   0  40   4       80.97      103.70     51.41 o 
   1  40   4      161.77      159.27     53.37 o 
   2  40   4      531.01      595.55     73.93 o 
   3  40   4      691.82      733.94     64.28 o 
   4  40   4      236.56      177.00     41.72 o 
   5  40   4      206.09      312.01     57.31 o 
   6  40   4        5.79      105.36     54.90 o 
  -6  41   4       47.83       75.45     40.51 o 
  -5  41   4        1.94       26.15     43.72 o 
  -4  41   4      176.99      172.89     55.57 o 
  -3  41   4       11.88       49.25     45.50 o 
  -2  41   4      264.19      318.79    122.54 o 
  -1  41   4      530.49      630.86     76.69 o 
   0  41   4      287.96      345.60     65.77 o 
   1  41   4       10.81      -31.42     44.47 o 
   2  41   4        6.47      -23.74     32.88 o 
   3  41   4        6.89       -3.94     37.37 o 
   4  41   4       99.76      200.62     58.47 o 
   5  41   4       63.75       68.94     41.98 o 
  -6  42   4        8.46        9.31     67.68 o 
  -5  42   4       90.67       62.93     90.88 o 
  -4  42   4       28.60       16.73     48.74 o 
  -3  42   4        2.94      -36.85     40.32 o 
  -2  42   4       12.48        7.49     43.71 o 
  -1  42   4       19.61       60.21     49.62 o 
   0  42   4       33.30       57.80     55.14 o 
   1  42   4       54.75      138.13     54.02 o 
   2  42   4       37.62      125.12     53.86 o 
   3  42   4       16.62        9.11     37.60 o 
   4  42   4       59.31       96.20     56.16 o 
   5  42   4       18.34      -35.72     35.72 o 
  -5  43   4       21.61       64.26     52.21 o 
  -4  43   4        0.40      -33.69     42.40 o 
  -3  43   4       33.07       20.96     45.86 o 
  -2  43   4        7.65      -58.39     94.97 o 
  -1  43   4     1229.22     1178.55     97.07 o 
   0  43   4     1734.32     1701.03    110.06 o 
   1  43   4      899.16      793.80    108.43 o 
   2  43   4       21.03      -23.13     45.15 o 
   3  43   4       29.45      -42.18     42.18 o 
   4  43   4      270.74      432.77     74.37 o 
  -4  44   4      418.44      440.58     70.60 o 
  -3  44   4      538.19      485.17     71.93 o 
  -2  44   4      100.71       70.54     51.97 o 
  -1  44   4      404.56      404.53     70.44 o 
   0  44   4      124.45       92.03     55.32 o 
   1  44   4       48.88       28.09     48.98 o 
   2  44   4       36.48       43.20     51.44 o 
   3  44   4       50.64       42.88     43.88 o 
  -3  45   4      276.69      244.30     62.53 o 
  -2  45   4      157.58      209.38     75.38 o 
  -1  45   4      524.49      539.01     78.53 o 
   0  45   4      437.31      605.54     81.07 o 
   1  45   4      188.81      265.14    122.63 o 
   2  45   4      118.59      137.52     58.29 o 
 -12   1   5      192.77      145.20     60.95 o 
 -11   1   5      172.15      176.51     57.68 o 
 -10   1   5        3.53       -1.79     26.21 o 
  -9   1   5      264.18      306.18     54.49 o 
  -8   1   5       85.58      153.13     46.88 o 
  -7   1   5      220.88      241.43     27.95 o 
  -6   1   5     1131.43     1003.55     44.09 o 
  -5   1   5     2804.75     2910.24     70.72 o 
  -4   1   5        4.45       16.28     20.77 o 
  -3   1   5      237.18      284.93     39.33 o 
  -2   1   5        8.00      -24.02     24.02 o 
  -1   1   5       69.28       81.69     30.84 o 
   0   1   5      115.12      153.72     21.70 o 
   1   1   5     2164.82     2197.71     61.37 o 
   2   1   5     2877.51     2828.40     83.30 o 
   3   1   5     2051.50     2094.62    121.15 o 
   4   1   5      448.46      413.66    108.52 o 
   5   1   5      165.38      274.68     42.58 o 
   6   1   5        1.40       19.76     32.71 o 
   7   1   5        5.59      -29.93     29.93 o 
   8   1   5        0.69        4.33     34.10 o 
   9   1   5      123.18      123.37     43.91 o 
  10   1   5       34.47      -36.63     36.63 o 
  11   1   5      313.57      254.03     56.83 o 
  12   1   5       92.24        7.91     48.04 o 
 -12   2   5       58.41      -49.17     49.17 o 
 -11   2   5      329.11      401.15     70.65 o 
 -10   2   5      418.41      429.04     43.95 o 
  -9   2   5     1115.01     1266.34     77.00 o 
  -8   2   5      467.96      471.23     39.21 o 
  -7   2   5      631.92      664.37     37.72 o 
  -6   2   5       45.37       68.65     22.99 o 
  -5   2   5      690.10      745.22     41.48 o 
  -4   2   5     1719.81     1763.67     70.54 o 
  -3   2   5      143.08      109.72     41.40 o 
  -2   2   5       29.09       24.30     21.20 o 
  -1   2   5     5269.42     5215.42    167.38 o 
   0   2   5     3903.66     3961.13    136.83 o 
   1   2   5     1340.27     1395.36     81.33 o 
   2   2   5      438.57      487.58     35.75 o 
   3   2   5       38.93       34.34     29.45 o 
   4   2   5     1475.55     1384.29     67.98 o 
   5   2   5     1106.63     1049.83     64.46 o 
   6   2   5      125.91      213.33     54.96 o 
   7   2   5     1265.68     1120.16     71.88 o 
   8   2   5      813.83      791.30     67.22 o 
   9   2   5      899.09     1064.63     77.00 o 
  10   2   5        0.77      -35.05     35.05 o 
  11   2   5       27.74       12.67     60.06 o 
  12   2   5       82.59      116.98     53.10 o 
 -12   3   5       58.70       58.17     56.48 o 
 -11   3   5        1.58      -21.43     32.77 o 
 -10   3   5      653.60      716.12     49.85 o 
  -9   3   5      239.28      181.12     38.79 o 
  -8   3   5       13.06      -23.15     23.15 o 
  -7   3   5       63.75       71.51     21.63 o 
  -6   3   5     4684.24     4703.48    106.47 o 
  -5   3   5      727.23      719.42     41.01 o 
  -4   3   5     3810.55     3759.76     90.14 o 
  -3   3   5     1100.38     1075.77     70.67 o 
  -2   3   5      108.63      102.62     24.63 o 
  -1   3   5      168.24      176.74     53.17 o 
   0   3   5     1109.29     1249.69     69.63 o 
   1   3   5     7711.27     8141.56    125.31 o 
   2   3   5     3184.05     3094.40     95.16 o 
   3   3   5     1393.23     1493.26    124.67 o 
   4   3   5        8.52       33.47     30.08 o 
   5   3   5      219.21      183.87     41.68 o 
   6   3   5       23.93       32.00     34.32 o 
   7   3   5        7.48        7.92     34.51 o 
   8   3   5      201.71      173.06     45.86 o 
   9   3   5      769.87      789.32     69.70 o 
  10   3   5     1020.92     1033.06     80.53 o 
  11   3   5      143.73      133.62     83.09 o 
  12   3   5      112.77      207.92     58.29 o 
 -12   4   5       48.53      -48.38     48.38 o 
 -11   4   5       37.15      -21.20     32.88 o 
 -10   4   5       48.71       48.20     37.22 o 
  -9   4   5       26.26      -14.13     35.53 o 
  -8   4   5     1370.74     1346.95     76.38 o 
  -7   4   5      168.21      132.47     26.19 o 
  -6   4   5      966.54      842.93     52.82 o 
  -5   4   5       81.30       84.00     23.92 o 
  -4   4   5      891.74      810.98     43.24 o 
  -3   4   5       23.10       26.00     21.12 o 
  -2   4   5     1003.25      908.48     63.24 o 
  -1   4   5       10.53       43.20     27.10 o 
   0   4   5     1437.28     1433.03     47.04 o 
   1   4   5      468.94      540.73     41.63 o 
   2   4   5      726.64      811.52     41.12 o 
   3   4   5      181.83      133.37     34.42 o 
   4   4   5     1753.93     1828.56     76.73 o 
   5   4   5     1019.58      949.96     61.86 o 
   6   4   5      678.89      633.05     57.17 o 
   7   4   5      232.51      323.50     51.06 o 
   8   4   5      135.76       75.46     39.73 o 
   9   4   5      204.12      206.84     58.11 o 
  10   4   5       38.55       33.55     39.29 o 
  11   4   5      307.97      222.84     67.40 o 
  12   4   5      127.37       89.23     56.81 o 
 -12   5   5       69.82       37.60     50.97 o 
 -11   5   5      657.41      694.91     81.27 o 
 -10   5   5      121.53      149.11     46.43 o 
  -9   5   5       64.26      115.58     35.45 o 
  -8   5   5      199.12      251.41     27.25 o 
  -7   5   5     1021.15      946.47     43.73 o 
  -6   5   5        5.70       -2.16     20.66 o 
  -5   5   5      356.67      363.84     45.35 o 
  -4   5   5      662.99      686.71     40.43 o 
  -3   5   5      958.94     1081.06    105.57 o 
  -2   5   5       19.67       -1.75     24.80 o 
  -1   5   5       58.69       81.23     33.61 o 
   0   5   5     1644.60     1682.31     63.38 o 
   1   5   5      244.53      223.34     34.48 o 
   2   5   5     4789.29     4844.91    196.79 o 
   3   5   5      266.79      318.60     32.30 o 
   4   5   5     1328.62     1244.97     65.31 o 
   5   5   5      339.44      408.54     92.00 o 
   6   5   5      253.58      238.34     73.80 o 
   7   5   5      164.78       61.41     36.81 o 
   8   5   5       62.28       70.95     38.21 o 
   9   5   5        1.44        1.13     47.72 o 
  10   5   5        4.10       49.18     42.57 o 
  11   5   5      154.52      158.90     99.15 o 
  12   5   5       18.28      -65.17     68.14 o 
 -12   6   5      137.60      167.29     45.80 o 
 -11   6   5      555.66      534.56     69.58 o 
 -10   6   5     1407.99     1417.26     93.77 o 
  -9   6   5      809.89      957.59     60.98 o 
  -8   6   5      642.16      626.82     34.98 o 
  -7   6   5     1309.76     1433.79     51.35 o 
  -6   6   5     2264.59     2229.98     64.09 o 
  -5   6   5      150.39      186.49     27.50 o 
  -4   6   5      160.26      161.66     27.42 o 
  -3   6   5     1460.52     1351.18     61.94 o 
  -2   6   5      608.15      574.46     45.99 o 
  -1   6   5      810.33      777.17     51.70 o 
   0   6   5     3936.68     4323.79    140.00 o 
   1   6   5     1187.12     1103.59     52.52 o 
   2   6   5      532.45      599.23     38.50 o 
   3   6   5       95.32      105.21     26.47 o 
   4   6   5     2399.64     2443.36     87.19 o 
   5   6   5      418.44      475.43     96.73 o 
   6   6   5     3241.19     3621.28    111.84 o 
   7   6   5      421.32      416.91     70.74 o 
   8   6   5     1557.76     1503.33    154.47 o 
   9   6   5      816.23      684.86     66.86 o 
  10   6   5        1.10      -56.49     62.94 o 
  11   6   5      140.10       38.30     44.11 o 
  12   6   5       60.79       15.24     48.61 o 
 -12   7   5       67.62       77.04     51.29 o 
 -11   7   5      665.69      497.57     64.55 o 
 -10   7   5      118.10       82.01     46.41 o 
  -9   7   5      107.22       58.96     42.45 o 
  -8   7   5      324.47      322.51     30.09 o 
  -7   7   5      878.48      880.28     37.07 o 
  -6   7   5     3565.85     3464.12     79.03 o 
  -5   7   5     5663.03     5752.38    120.83 o 
  -4   7   5     3236.14     3175.23     89.91 o 
  -3   7   5      619.33      642.58     47.68 o 
  -2   7   5       26.32       13.28     25.65 o 
  -1   7   5      236.17      245.64     37.53 o 
   0   7   5       11.07       19.93     18.17 o 
   1   7   5      359.36      408.92     53.55 o 
   2   7   5     4137.94     4093.22     80.05 o 
   3   7   5     4993.17     5195.57     98.42 o 
   4   7   5      144.14      109.00     34.65 o 
   5   7   5      203.93      252.09     43.52 o 
   6   7   5      861.42      934.71     64.32 o 
   7   7   5      197.37      141.56     41.53 o 
   8   7   5        8.52       85.39     39.23 o 
   9   7   5      123.46      167.63     58.48 o 
  10   7   5      365.81      329.68    109.17 o 
  11   7   5      307.13      284.83     58.20 o 
  12   7   5      280.84      291.11    102.21 o 
 -12   8   5       30.02      102.36     49.47 o 
 -11   8   5       31.15       25.75     33.16 o 
 -10   8   5        7.81      -16.68     36.82 o 
  -9   8   5     1774.31     1615.98    173.41 o 
  -8   8   5      641.40      627.97     29.49 o 
  -7   8   5      844.72      748.28     34.74 o 
  -6   8   5      338.67      271.10     35.97 o 
  -5   8   5     1647.20     1490.98     63.88 o 
  -4   8   5       64.97       78.06     28.82 o 
  -3   8   5        4.82      -21.67     21.95 o 
  -2   8   5     1031.36     1185.88     61.66 o 
  -1   8   5       21.81        2.01     26.19 o 
   0   8   5      647.89      652.18     32.60 o 
   1   8   5       91.44       71.68     20.97 o 
   2   8   5      694.40      766.41     47.17 o 
   3   8   5      398.95      392.68     35.17 o 
   4   8   5       89.95       82.16     32.58 o 
   5   8   5     1633.76     1490.91     74.04 o 
   6   8   5      125.27       91.25     82.90 o 
   7   8   5       71.48      109.90     42.52 o 
   8   8   5     1795.52     1781.34     90.33 o 
   9   8   5      224.52      219.06     51.51 o 
  10   8   5        5.86       20.96     40.27 o 
  11   8   5        2.84      -41.21     41.21 o 
  12   8   5       59.12       36.17     48.96 o 
 -12   9   5       11.45       -9.47     58.11 o 
 -11   9   5        1.09       30.12     34.02 o 
 -10   9   5       46.49       -8.81     79.09 o 
  -9   9   5        0.01      -11.96     21.76 o 
  -8   9   5       58.54       43.44     17.25 o 
  -7   9   5       45.71       37.16     47.71 o 
  -6   9   5      353.07      414.87     29.60 o 
  -5   9   5     1142.01     1106.80    110.47 o 
  -4   9   5      341.87      393.99     40.45 o 
  -3   9   5       81.89      109.47     30.87 o 
  -2   9   5      215.53      243.13     36.79 o 
  -1   9   5     1023.15      927.84     56.36 o 
   0   9   5     1854.62     1770.97    110.89 o 
   1   9   5     1042.82     1166.75     43.12 o 
   2   9   5       59.87       30.81     20.25 o 
   3   9   5     4575.67     4722.92    101.15 o 
   4   9   5       16.36       -1.44     22.06 o 
   5   9   5      115.75      201.60     49.57 o 
   6   9   5       78.52      100.54     38.50 o 
   7   9   5      167.47      149.56     43.67 o 
   8   9   5      422.10      423.03     47.31 o 
   9   9   5       89.50      112.26     45.78 o 
  10   9   5       85.27      141.26     49.51 o 
  11   9   5      196.33      181.12     55.26 o 
  12   9   5        0.39       -5.09     46.37 o 
 -13  10   5       86.39      204.23     79.09 o 
 -12  10   5       75.70       34.91     62.38 o 
 -11  10   5       89.53      152.43     41.18 o 
 -10  10   5     1205.16     1149.86     84.54 o 
  -9  10   5     1670.31     1504.76     84.78 o 
  -8  10   5     1918.88     1604.64     88.06 o 
  -7  10   5      492.56      527.39     34.10 o 
  -6  10   5       73.15       70.45     32.96 o 
  -5  10   5     1182.92     1058.30     71.85 o 
  -4  10   5      161.24      189.94     44.93 o 
  -3  10   5        4.71       18.01     35.65 o 
  -2  10   5       27.00      -24.02     24.02 o 
  -1  10   5     3769.07     3653.41    335.13 o 
   0  10   5      898.85      881.39     46.20 o 
   1  10   5     3701.30     3872.51     90.82 o 
   2  10   5       37.53       69.12     21.12 o 
   3  10   5      285.22      321.74     31.25 o 
   4  10   5       76.16       49.41     25.28 o 
   5  10   5     4349.57     4370.55    120.32 o 
   6  10   5     1727.94     1839.93    107.41 o 
   7  10   5      795.35      768.88     64.72 o 
   8  10   5       94.67       97.93     34.07 o 
   9  10   5      149.55       89.91     44.58 o 
  10  10   5      117.38      184.90     51.31 o 
  11  10   5        0.03       38.64     87.26 o 
 -13  11   5      221.60      228.00     81.69 o 
 -12  11   5      421.15      396.58     92.28 o 
 -11  11   5      112.24       77.59     37.07 o 
 -10  11   5       91.24      136.90     54.49 o 
  -9  11   5        1.53      -12.16     57.09 o 
  -8  11   5      663.53      648.78     33.76 o 
  -7  11   5     4451.53     4135.85     83.99 o 
  -6  11   5     1723.03     1689.18     61.08 o 
  -5  11   5      722.18      772.30     44.39 o 
  -4  11   5      826.85      838.10     68.14 o 
  -3  11   5     1422.08     1335.87     84.11 o 
  -2  11   5      172.59      145.01     44.19 o 
  -1  11   5      272.62      247.45     37.96 o 
   0  11   5     2342.22     2469.41     62.95 o 
   1  11   5     1918.89     1966.79     60.43 o 
   2  11   5     1342.25     1232.41     56.89 o 
   3  11   5      215.96      230.59     27.31 o 
   4  11   5     1560.55     1528.95     62.93 o 
   5  11   5      833.54      842.50     47.24 o 
   6  11   5      622.52      700.43     60.03 o 
   7  11   5      179.89      153.69     36.10 o 
   8  11   5        2.36        4.27     28.90 o 
   9  11   5       74.00      142.45     47.84 o 
  10  11   5      788.60      791.44     74.92 o 
  11  11   5      800.12      692.78     85.31 o 
 -12  12   5       69.94      175.27     71.48 o 
 -11  12   5        6.86       27.56     35.60 o 
 -10  12   5      141.74      104.62     45.23 o 
  -9  12   5       13.66      -25.48     26.97 o 
  -8  12   5      583.01      587.48     76.18 o 
  -7  12   5      469.94      435.42     57.84 o 
  -6  12   5       26.90        0.97     21.98 o 
  -5  12   5      300.29      270.69     32.55 o 
  -4  12   5       69.10       72.33     26.93 o 
  -3  12   5      473.27      504.08     59.60 o 
  -2  12   5     2504.62     2503.90    114.56 o 
  -1  12   5     2652.88     2688.08    120.31 o 
   0  12   5      320.80      391.51     35.50 o 
   1  12   5      786.40      761.23     36.70 o 
   2  12   5      247.11      244.04     29.32 o 
   3  12   5        4.01       -3.25     19.28 o 
   4  12   5      349.98      384.25     31.61 o 
   5  12   5      721.71      792.63     45.21 o 
   6  12   5     2312.66     2263.61     87.75 o 
   7  12   5      382.71      562.34     49.47 o 
   8  12   5      337.71      361.86     44.90 o 
   9  12   5      234.25      321.03     94.04 o 
  10  12   5       33.61      118.37     58.67 o 
  11  12   5       11.70      -40.76     40.76 o 
 -12  13   5      137.79       -9.84     57.74 o 
 -11  13   5       30.09       31.16     33.95 o 
 -10  13   5       17.72       24.04     45.67 o 
  -9  13   5      281.21      210.30     36.57 o 
  -8  13   5       48.17       -2.43     19.96 o 
  -7  13   5      359.68      309.72     32.10 o 
  -6  13   5       11.17        0.35     22.15 o 
  -5  13   5       96.13       72.59     26.06 o 
  -4  13   5       50.48       52.75     25.86 o 
  -3  13   5       24.16      -19.14     23.87 o 
  -2  13   5       99.52       89.86     43.63 o 
  -1  13   5        7.25      -10.58     34.91 o 
   0  13   5      102.85      103.03     22.03 o 
   1  13   5       93.45       95.38     23.17 o 
   2  13   5     1298.18     1244.98     73.78 o 
   3  13   5       13.41       14.54     20.37 o 
   4  13   5        7.42        4.47     19.52 o 
   5  13   5       95.79      134.65     25.77 o 
   6  13   5      321.49      405.61     43.01 o 
   7  13   5      851.73      834.25     62.50 o 
   8  13   5        1.97        8.02     30.75 o 
   9  13   5       34.84       53.70     41.78 o 
  10  13   5      226.54      280.39     56.93 o 
  11  13   5        1.90      -13.43     44.29 o 
 -12  14   5      104.25       81.14     64.24 o 
 -11  14   5      276.59      271.79     61.23 o 
 -10  14   5       46.58        8.77     28.43 o 
  -9  14   5      568.86      545.80     47.80 o 
  -8  14   5        2.78      -12.27     30.23 o 
  -7  14   5      222.24      224.74     55.61 o 
  -6  14   5       83.47       80.23     56.91 o 
  -5  14   5      206.44      154.30     41.22 o 
  -4  14   5     1983.68     1913.67     69.11 o 
  -3  14   5     1863.17     1595.93     65.58 o 
  -2  14   5     1834.51     1874.17     97.38 o 
  -1  14   5      449.12      517.90     46.47 o 
   0  14   5      932.06      977.76     40.09 o 
   1  14   5      204.65      183.19     25.31 o 
   2  14   5      791.82      869.26     36.85 o 
   3  14   5      538.95      535.95     38.57 o 
   4  14   5      274.79      267.89     26.95 o 
   5  14   5       43.51       26.69     34.12 o 
   6  14   5       51.56       71.27     31.55 o 
   7  14   5      597.44      628.11     51.80 o 
   8  14   5       47.69       30.72     41.73 o 
   9  14   5      169.20      161.92     73.71 o 
  10  14   5       48.86       84.62     47.34 o 
  11  14   5       57.72       86.56     51.54 o 
 -12  15   5      137.23      263.65     82.99 o 
 -11  15   5      109.51      106.34     51.10 o 
 -10  15   5      129.08      147.24     35.79 o 
  -9  15   5      118.96      126.04     35.78 o 
  -8  15   5      392.12      405.34     32.92 o 
  -7  15   5     1399.59     1413.15    106.20 o 
  -6  15   5     1038.24     1009.74     72.04 o 
  -5  15   5      439.10      454.59     93.39 o 
  -4  15   5      962.95     1063.25     57.10 o 
  -3  15   5     1173.59     1248.71     61.04 o 
  -2  15   5      926.30      760.02     51.79 o 
  -1  15   5       52.81       21.20     28.00 o 
   0  15   5      190.89      164.00     27.73 o 
   1  15   5     1050.53     1053.82     38.79 o 
   2  15   5     3025.78     3019.50     73.54 o 
   3  15   5     4629.01     4741.54     88.97 o 
   4  15   5      913.13      912.18     39.47 o 
   5  15   5       25.95       61.41     25.43 o 
   6  15   5        7.80      -30.62     41.74 o 
   7  15   5        6.14       27.28     30.30 o 
   8  15   5       89.06      112.98     35.27 o 
   9  15   5      383.46      484.93     63.73 o 
  10  15   5       35.30       72.03     63.41 o 
  11  15   5      361.40      382.00     65.70 o 
 -12  16   5       99.27       75.57     68.14 o 
 -11  16   5      132.79       63.42     78.26 o 
 -10  16   5      482.14      481.96    108.61 o 
  -9  16   5      836.36      814.42     61.33 o 
  -8  16   5     1397.11     1347.00     92.64 o 
  -7  16   5        4.19       44.11     31.38 o 
  -6  16   5      237.99      172.62     31.58 o 
  -5  16   5       55.22       60.57     28.70 o 
  -4  16   5      164.49      201.18     34.68 o 
  -3  16   5      279.16      282.76     38.37 o 
  -2  16   5     1741.04     1788.12     74.30 o 
  -1  16   5     1100.05     1156.56     63.30 o 
   0  16   5     3522.35     3645.64    117.73 o 
   1  16   5      741.37      723.44     37.88 o 
   2  16   5        3.04        1.83     18.38 o 
   3  16   5      207.49      249.15     26.66 o 
   4  16   5      504.69      492.91     31.88 o 
   5  16   5     1643.50     1693.99     67.27 o 
   6  16   5      339.79      385.03     43.93 o 
   7  16   5     1220.43     1249.45     82.69 o 
   8  16   5      185.89      174.85     59.48 o 
   9  16   5      224.81      223.92     52.83 o 
  10  16   5      141.62      116.31     48.14 o 
  11  16   5       14.15        8.74     45.27 o 
 -12  17   5        0.33       37.69     63.31 o 
 -11  17   5       21.25      -10.07     47.62 o 
 -10  17   5        0.70      -17.83     36.48 o 
  -9  17   5        0.40       -6.06     20.99 o 
  -8  17   5       45.12       30.85     23.08 o 
  -7  17   5      990.17      791.57     47.63 o 
  -6  17   5      453.79      420.46     38.83 o 
  -5  17   5      650.48      645.70     88.75 o 
  -4  17   5      787.54      746.21     81.88 o 
  -3  17   5       12.19       -9.33     37.97 o 
  -2  17   5       91.24      148.95     34.85 o 
  -1  17   5        5.54       11.71     46.60 o 
   0  17   5      370.94      383.49     37.26 o 
   1  17   5      117.34      152.79     25.21 o 
   2  17   5       50.86       21.98     19.36 o 
   3  17   5      300.66      328.99     28.93 o 
   4  17   5       98.06      155.24     25.33 o 
   5  17   5        4.69       19.80     23.50 o 
   6  17   5       23.76        9.61     29.35 o 
   7  17   5       93.46       98.52     37.30 o 
   8  17   5       22.81       32.11     38.46 o 
   9  17   5      138.03      130.78     83.27 o 
  10  17   5        1.10      -10.69     38.32 o 
  11  17   5      294.00      338.79     63.97 o 
 -12  18   5      139.26      110.10     70.74 o 
 -11  18   5      134.18      135.32     49.06 o 
 -10  18   5        1.53        3.98     48.92 o 
  -9  18   5       33.53        6.03     28.90 o 
  -8  18   5      540.95      491.37     36.93 o 
  -7  18   5      231.92      183.27     32.36 o 
  -6  18   5        7.53       19.38     26.55 o 
  -5  18   5      173.72      177.71     33.38 o 
  -4  18   5      733.65      786.84     74.08 o 
  -3  18   5       85.98      131.10     33.80 o 
  -2  18   5      592.59      625.92     51.00 o 
  -1  18   5      462.71      375.03     44.80 o 
   0  18   5       10.05       15.41     24.27 o 
   1  18   5      244.96      167.90     32.53 o 
   2  18   5      289.29      265.26     30.81 o 
   3  18   5      561.70      570.23     33.95 o 
   4  18   5     1526.00     1463.85     48.18 o 
   5  18   5       33.04       44.16     25.70 o 
   6  18   5      315.50      334.31     42.15 o 
   7  18   5      247.86      233.83     40.88 o 
   8  18   5      228.21      244.09     51.20 o 
   9  18   5       27.25      112.41     46.34 o 
  10  18   5      112.50       93.52     93.76 o 
  11  18   5        1.64      -38.85     38.85 o 
 -12  19   5      270.71      171.37     77.24 o 
 -11  19   5       94.06      108.73     34.53 o 
 -10  19   5      170.87      155.80     41.31 o 
  -9  19   5        6.01      -14.29     22.29 o 
  -8  19   5       28.56       11.88     23.36 o 
  -7  19   5      545.39      484.31     42.94 o 
  -6  19   5     1664.25     1608.46     66.14 o 
  -5  19   5      396.54      361.37     40.15 o 
  -4  19   5      672.22      772.95     53.56 o 
  -3  19   5     3305.82     3110.86    203.12 o 
  -2  19   5      901.75      963.77     60.80 o 
  -1  19   5      375.68      429.65     82.81 o 
   0  19   5      183.03      150.72     31.14 o 
   1  19   5     1733.51     1748.14     61.15 o 
   2  19   5     1893.84     1813.12     57.59 o 
   3  19   5     3048.81     3342.60    107.92 o 
   4  19   5      299.93      301.41     29.59 o 
   5  19   5      315.15      365.71     37.65 o 
   6  19   5        3.40       34.72     27.07 o 
   7  19   5        1.01      -24.58     29.03 o 
   8  19   5       21.54       88.28     41.29 o 
   9  19   5       21.99       22.86     41.78 o 
  10  19   5      177.33       86.55     70.27 o 
  11  19   5       64.04       77.07     96.92 o 
 -12  20   5        1.79       48.09     72.60 o 
 -11  20   5      170.67      175.23     38.28 o 
 -10  20   5      255.62      212.41     44.67 o 
  -9  20   5      959.25      838.23     73.53 o 
  -8  20   5       65.41      109.41     34.56 o 
  -7  20   5      284.91      310.62     38.65 o 
  -6  20   5        1.32        0.64     26.50 o 
  -5  20   5       50.46       11.93     28.83 o 
  -4  20   5       12.46      -25.51     25.51 o 
  -3  20   5     1683.50     1452.13     70.39 o 
  -2  20   5     2007.81     2234.62    146.12 o 
  -1  20   5     1852.93     1897.83    115.39 o 
   0  20   5     3304.82     3285.53     90.54 o 
   1  20   5      568.80      535.99     36.65 o 
   2  20   5      615.60      653.43     50.27 o 
   3  20   5        2.14        4.92     20.34 o 
   4  20   5       89.62       88.96     23.90 o 
   5  20   5      500.69      579.62     57.80 o 
   6  20   5     1834.22     1808.64     77.45 o 
   7  20   5     1236.62     1215.79     68.49 o 
   8  20   5      443.03      428.79     65.08 o 
   9  20   5      148.23      150.99     48.93 o 
  10  20   5      214.23      139.93     54.20 o 
 -11  21   5       42.57       67.10     67.29 o 
 -10  21   5      245.11      218.21     45.58 o 
  -9  21   5        7.99       -5.62     32.83 o 
  -8  21   5       51.32       43.06     26.57 o 
  -7  21   5      325.13      409.42     86.15 o 
  -6  21   5      669.18      611.77     48.95 o 
  -5  21   5      387.16      348.44     49.39 o 
  -4  21   5      427.51      321.74     41.80 o 
  -3  21   5     2564.90     2339.73    168.40 o 
  -2  21   5     1444.68     1387.99     72.47 o 
  -1  21   5      742.34      615.65     54.84 o 
   0  21   5      194.33      212.34     32.66 o 
   1  21   5     1788.28     1883.20     58.41 o 
   2  21   5      564.82      636.41     40.72 o 
   3  21   5     1378.72     1308.45     59.60 o 
   4  21   5      646.78      705.72     46.66 o 
   5  21   5      140.97      104.17     29.08 o 
   6  21   5       45.15       78.56     28.82 o 
   7  21   5      107.17      142.78     53.74 o 
   8  21   5       44.80       59.69     43.54 o 
   9  21   5       10.12       12.79     43.00 o 
  10  21   5      130.60      140.01     52.77 o 
 -11  22   5      143.65      142.24     38.05 o 
 -10  22   5      115.13      130.25     43.59 o 
  -9  22   5        0.81      -24.75     24.75 o 
  -8  22   5       48.20        4.51     26.30 o 
  -7  22   5      302.67      286.35     40.38 o 
  -6  22   5       47.25       38.82     49.48 o 
  -5  22   5       27.83       53.45     30.51 o 
  -4  22   5     1006.46      863.71     57.66 o 
  -3  22   5       95.22      116.95     35.21 o 
  -2  22   5        6.85       21.36     29.87 o 
  -1  22   5        1.29      -19.76     28.80 o 
   0  22   5      124.02      108.52     29.21 o 
   1  22   5        4.88       12.58     24.61 o 
   2  22   5      490.08      493.77     38.22 o 
   3  22   5       52.23       -0.82     35.08 o 
   4  22   5      263.11      247.81     28.83 o 
   5  22   5      849.07      916.99     50.59 o 
   6  22   5      488.87      546.54     44.91 o 
   7  22   5      182.21      101.00     38.39 o 
   8  22   5        3.36      -26.70     47.53 o 
   9  22   5      244.09      229.11     55.32 o 
  10  22   5       95.55      112.77     53.17 o 
 -11  23   5      163.75      140.16     43.16 o 
 -10  23   5       18.47       16.38     28.62 o 
  -9  23   5       38.03       27.31     27.87 o 
  -8  23   5       28.06       36.47     28.99 o 
  -7  23   5     1287.02     1218.80     66.64 o 
  -6  23   5      542.45      509.66     48.32 o 
  -5  23   5      681.97      566.06     89.96 o 
  -4  23   5     1079.07      990.03     62.50 o 
  -3  23   5     1411.85     1251.20     69.14 o 
  -2  23   5     1034.19      968.87     63.92 o 
  -1  23   5       97.86      121.03     37.05 o 
   0  23   5     1327.94     1256.09     77.52 o 
   1  23   5      972.72     1011.37     63.95 o 
   2  23   5     1593.16     1669.39     58.56 o 
   3  23   5      495.07      486.20     38.96 o 
   4  23   5      473.39      452.48     39.73 o 
   5  23   5       32.91       74.71     29.55 o 
   6  23   5       49.24      111.35     31.15 o 
   7  23   5        6.35        4.87     33.82 o 
   8  23   5      276.03      255.69     71.76 o 
   9  23   5      322.90      350.51     63.70 o 
  10  23   5      412.88      390.96     67.89 o 
 -11  24   5       26.65        4.42     37.30 o 
 -10  24   5      132.87      106.06     33.33 o 
  -9  24   5      461.21      480.82     43.42 o 
  -8  24   5      575.00      554.17     50.41 o 
  -7  24   5       83.24       59.11     32.86 o 
  -6  24   5       83.26       53.38     33.21 o 
  -5  24   5        6.19       30.96     31.80 o 
  -4  24   5     1294.92     1225.11     67.88 o 
  -3  24   5       81.22       29.84     57.56 o 
  -2  24   5     2288.21     2009.66     86.90 o 
  -1  24   5     2063.87     1912.18    121.98 o 
   0  24   5     4557.72     4828.90    135.26 o 
   1  24   5      831.57      785.71     50.52 o 
   2  24   5      437.89      535.96     39.74 o 
   3  24   5        9.41       27.50     24.76 o 
   4  24   5     1428.77     1480.58     60.33 o 
   5  24   5      125.17      123.40     30.88 o 
   6  24   5     2336.30     2326.04    101.28 o 
   7  24   5      208.40      310.38     48.96 o 
   8  24   5        4.94        2.03     41.68 o 
   9  24   5        8.51       12.96     64.43 o 
  10  24   5        6.88        5.10     47.15 o 
 -11  25   5      218.06      266.53     80.86 o 
 -10  25   5       35.38       35.50     31.61 o 
  -9  25   5       51.41      -21.83     34.68 o 
  -8  25   5      165.01      189.94     48.46 o 
  -7  25   5      323.48      261.99     69.81 o 
  -6  25   5     1050.35     1020.00     63.89 o 
  -5  25   5     1089.43      933.21     64.24 o 
  -4  25   5       46.37      103.72     46.97 o 
  -3  25   5       16.05       26.60     31.22 o 
  -2  25   5     1114.42     1118.60    140.18 o 
  -1  25   5        5.30      -27.54     27.54 o 
   0  25   5      218.56      295.03     49.23 o 
   1  25   5       22.26       13.61     26.48 o 
   2  25   5     1063.40     1007.21     49.03 o 
   3  25   5       98.58       55.69     26.95 o 
   4  25   5     1148.42     1176.34    108.05 o 
   5  25   5        2.06       17.77     39.02 o 
   6  25   5       99.86       67.66     30.01 o 
   7  25   5      116.45       53.56     45.10 o 
   8  25   5      106.99      110.86     49.93 o 
   9  25   5      124.24      166.98     55.83 o 
 -10  26   5       42.05       17.37     28.93 o 
  -9  26   5      107.89       70.09     46.02 o 
  -8  26   5      182.30      133.72     38.88 o 
  -7  26   5        2.18       -2.62     49.94 o 
  -6  26   5        8.56        2.70     31.41 o 
  -5  26   5       31.49       23.08     33.82 o 
  -4  26   5      418.22      307.12     47.24 o 
  -3  26   5      895.64      793.28     61.82 o 
  -2  26   5      308.50      292.39     46.80 o 
  -1  26   5       45.27       25.18     34.10 o 
   0  26   5       16.24      -31.52     36.48 o 
   1  26   5       28.03       72.21     30.08 o 
   2  26   5       28.35       45.13     25.56 o 
   3  26   5      459.33      532.16     42.46 o 
   4  26   5     1047.21     1011.61     52.90 o 
   5  26   5       30.98       60.28     29.30 o 
   6  26   5       34.19       30.97     30.85 o 
   7  26   5      171.73      116.10     38.79 o 
   8  26   5        8.68       -5.42     44.25 o 
   9  26   5       15.89       48.72     48.82 o 
 -10  27   5       24.64      -14.46     26.73 o 
  -9  27   5       31.87       -4.09     29.58 o 
  -8  27   5       62.80       10.99     33.99 o 
  -7  27   5      288.39      294.45     46.21 o 
  -6  27   5      489.44      424.31     51.24 o 
  -5  27   5     1196.18     1153.48     70.83 o 
  -4  27   5      163.59      113.58     38.96 o 
  -3  27   5      221.36      166.21     42.65 o 
  -2  27   5        0.81      -31.66     31.66 o 
  -1  27   5      171.94      184.43     44.28 o 
   0  27   5      546.91      493.69     59.02 o 
   1  27   5      743.34      827.75     62.26 o 
   2  27   5      603.05      570.28     48.73 o 
   3  27   5     1414.06     1418.77     59.34 o 
   4  27   5        2.52        0.55     25.77 o 
   5  27   5      183.26      212.86     36.26 o 
   6  27   5      282.33      323.48     54.11 o 
   7  27   5       19.63      -31.34     31.34 o 
   8  27   5        0.86      -32.92     85.31 o 
   9  27   5       36.04       39.18     85.41 o 
 -10  28   5      254.44      247.70     54.96 o 
  -9  28   5       36.32       47.55     56.94 o 
  -8  28   5      508.99      505.26     53.94 o 
  -7  28   5        4.27       -3.10     32.09 o 
  -6  28   5      254.30      252.64     45.86 o 
  -5  28   5       80.77       59.00     35.73 o 
  -4  28   5      899.87      834.03    123.38 o 
  -3  28   5     1257.43     1195.91     85.41 o 
  -2  28   5      115.86      175.26     44.30 o 
  -1  28   5      891.83      975.88     91.26 o 
   0  28   5       94.38      117.08     42.87 o 
   1  28   5     3504.38     3307.43    123.85 o 
   2  28   5      102.22       71.26     31.28 o 
   3  28   5      386.01      451.68     40.74 o 
   4  28   5       73.85      126.64     54.80 o 
   5  28   5     1709.04     1647.92     67.26 o 
   6  28   5      253.95      266.56     39.34 o 
   7  28   5      668.33      737.80    103.94 o 
   8  28   5     1745.47     1731.41    287.04 o 
   9  28   5      258.35      178.95     58.87 o 
 -10  29   5      205.34      172.65     39.56 o 
  -9  29   5       85.02      120.91     41.50 o 
  -8  29   5      737.39      671.57     60.09 o 
  -7  29   5      952.93      853.37     66.27 o 
  -6  29   5     1123.11     1046.37    107.41 o 
  -5  29   5      534.38      586.54     59.98 o 
  -4  29   5        5.65       -5.85     34.59 o 
  -3  29   5      126.72      109.48     41.98 o 
  -2  29   5        3.88       20.07     34.90 o 
  -1  29   5       61.26       65.53     37.55 o 
   0  29   5      150.62      136.66     44.44 o 
   1  29   5     1087.91     1093.92     77.32 o 
   2  29   5      138.41      203.59     38.29 o 
   3  29   5     1301.37     1274.59     59.02 o 
   4  29   5       46.35       38.82     29.23 o 
   5  29   5       27.68       48.22     29.44 o 
   6  29   5      461.21      493.51     47.59 o 
   7  29   5      147.98       89.86     40.38 o 
   8  29   5       14.75       20.54     79.74 o 
   9  29   5      526.50      395.47    105.83 o 
  -9  30   5        3.50      -25.65     34.44 o 
  -8  30   5       43.75       16.81     53.47 o 
  -7  30   5       33.78       76.59     40.92 o 
  -6  30   5      278.48      231.23     60.53 o 
  -5  30   5      399.30      304.26     50.84 o 
  -4  30   5        0.41       -0.92     34.60 o 
  -3  30   5      340.04      372.10    147.42 o 
  -2  30   5        6.36      -15.69     42.05 o 
  -1  30   5      664.60      691.56     81.04 o 
   0  30   5      270.71      247.41     50.28 o 
   1  30   5       78.87       17.03     39.48 o 
   2  30   5       87.31       31.86     31.50 o 
   3  30   5      124.94      162.23     34.31 o 
   4  30   5     1210.22     1236.66     60.75 o 
   5  30   5       14.68       17.44     28.85 o 
   6  30   5      245.55      303.43     55.41 o 
   7  30   5      677.09      784.87     79.81 o 
   8  30   5        2.10      -62.41     89.21 o 
  -9  31   5       15.05        7.04     72.97 o 
  -8  31   5       19.15       -4.91     37.34 o 
  -7  31   5        3.18       28.14     38.17 o 
  -6  31   5        0.91       17.58     58.86 o 
  -5  31   5      148.88       79.23     40.14 o 
  -4  31   5      236.33      250.12     49.57 o 
  -3  31   5      152.25      123.00     42.66 o 
  -2  31   5     1398.20     1386.57    127.37 o 
  -1  31   5      178.84      103.09     41.88 o 
   0  31   5       14.92      -21.02     38.73 o 
   1  31   5        2.12       58.89     39.70 o 
   2  31   5        0.87        8.31     30.16 o 
   3  31   5       94.11       91.83     36.07 o 
   4  31   5       72.59       40.80     28.98 o 
   5  31   5       55.83       47.89     32.59 o 
   6  31   5        0.05       -0.25     35.05 o 
   7  31   5       23.70      -41.17     43.53 o 
   8  31   5        2.46        2.14     48.53 o 
  -9  32   5      875.00      686.08     84.76 o 
  -8  32   5      653.25      792.52    128.39 o 
  -7  32   5      519.47      492.44     59.05 o 
  -6  32   5       95.23       81.91     71.67 o 
  -5  32   5       49.75       37.08     36.89 o 
  -4  32   5      173.43      196.74     48.97 o 
  -3  32   5        5.41      -31.17     31.17 o 
  -2  32   5      175.26      238.78     49.91 o 
  -1  32   5       19.16       18.81     37.23 o 
   0  32   5     1128.92     1174.78    101.93 o 
   1  32   5       39.83       34.33     70.74 o 
   2  32   5      468.58      492.04     50.44 o 
   3  32   5       30.66       42.84     48.59 o 
   4  32   5      416.59      448.11     44.92 o 
   5  32   5        2.95       15.49     31.31 o 
   6  32   5      764.28      698.41     72.37 o 
   7  32   5      274.83      310.77     94.32 o 
   8  32   5      461.14      500.94    130.34 o 
  -8  33   5       17.51      -31.65     52.73 o 
  -7  33   5      238.86      230.37     50.67 o 
  -6  33   5      574.13      682.10     75.47 o 
  -5  33   5     1273.49     1095.01    103.69 o 
  -4  33   5      563.98      557.33     63.55 o 
  -3  33   5      185.11      210.03     48.37 o 
  -2  33   5      192.05      152.91     69.16 o 
  -1  33   5      404.21      385.46     64.05 o 
   0  33   5      134.67      157.02     55.42 o 
   1  33   5      647.83      789.75     98.31 o 
   2  33   5     1412.17     1513.01     74.30 o 
   3  33   5      434.28      400.13     50.07 o 
   4  33   5      767.73      778.02     54.11 o 
   5  33   5       28.62       16.89     29.58 o 
   6  33   5       14.15        5.07     37.26 o 
   7  33   5       11.05       62.49     50.78 o 
  -8  34   5      341.59      201.56     52.52 o 
  -7  34   5     1094.94     1098.06     79.77 o 
  -6  34   5      479.16      480.50     89.58 o 
  -5  34   5       10.60       -9.37     38.21 o 
  -4  34   5       69.62       46.90     41.96 o 
  -3  34   5        6.83       41.71     42.42 o 
  -2  34   5       16.32       64.37     77.98 o 
  -1  34   5        7.37       -1.27     39.23 o 
   0  34   5       48.10       51.94     44.56 o 
   1  34   5      175.08      168.44     51.79 o 
   2  34   5       54.23       51.89     42.93 o 
   3  34   5      490.08      583.53     56.68 o 
   4  34   5      148.48      196.70     43.23 o 
   5  34   5      487.22      482.38     48.58 o 
   6  34   5       78.03      128.27     43.66 o 
   7  34   5      118.75       98.97     54.28 o 
  -8  35   5        0.64       51.53     46.22 o 
  -7  35   5       76.80      104.20     45.88 o 
  -6  35   5       85.17       46.60     45.02 o 
  -5  35   5      340.41      405.42     62.34 o 
  -4  35   5      533.34      553.20     89.49 o 
  -3  35   5       42.78       37.64     42.82 o 
  -2  35   5      137.13       95.43     44.44 o 
  -1  35   5      283.22      278.59     84.48 o 
   0  35   5       33.28       47.59     42.14 o 
   1  35   5       10.86      -36.23     36.23 o 
   2  35   5       26.41       66.95     47.05 o 
   3  35   5      243.42      197.98     43.69 o 
   4  35   5      164.05      160.18     42.32 o 
   5  35   5       11.32      -23.90     27.96 o 
   6  35   5        0.00      -11.83     35.21 o 
   7  35   5      136.93       99.46     54.16 o 
  -7  36   5       14.13       43.47     42.97 o 
  -6  36   5      158.97      193.95     54.59 o 
  -5  36   5        1.83       16.18     60.16 o 
  -4  36   5       24.82      -42.15     42.15 o 
  -3  36   5       30.40        5.11     76.59 o 
  -2  36   5      395.39      503.13     68.01 o 
  -1  36   5      497.63      448.85     66.00 o 
   0  36   5      182.81      237.48     56.17 o 
   1  36   5      316.89      244.55     60.13 o 
   2  36   5      119.83      122.05     67.03 o 
   3  36   5      122.60      143.17     42.33 o 
   4  36   5      105.34       46.72     57.92 o 
   5  36   5      492.67      519.73     60.32 o 
   6  36   5      168.53      195.28     52.22 o 
  -7  37   5      109.88      101.48     75.66 o 
  -6  37   5      238.51      220.26     52.31 o 
  -5  37   5      896.73      895.12     80.48 o 
  -4  37   5      520.70      586.18    127.18 o 
  -3  37   5       62.17       32.30     42.82 o 
  -2  37   5       21.72       32.96     46.06 o 
  -1  37   5      502.22      450.01    126.90 o 
   0  37   5      242.46      278.37     58.42 o 
   1  37   5      580.46      497.92     69.78 o 
   2  37   5      978.17     1191.94     94.85 o 
   3  37   5      341.58      395.55     69.08 o 
   4  37   5      316.86      335.10     72.99 o 
   5  37   5      354.05      431.83     68.68 o 
   6  37   5       96.31      103.09     44.30 o 
  -6  38   5       48.45       23.69     44.00 o 
  -5  38   5       68.44       50.17     47.51 o 
  -4  38   5      233.90      280.04     59.40 o 
  -3  38   5       40.05       86.33     48.87 o 
  -2  38   5      807.89      785.10     78.70 o 
  -1  38   5      116.91       33.75     47.90 o 
   0  38   5       56.59       26.67     60.99 o 
   1  38   5      638.58      713.40    157.35 o 
   2  38   5       26.56       48.66     47.95 o 
   3  38   5      161.03      368.72     68.59 o 
   4  38   5      154.90      215.60     47.38 o 
   5  38   5      177.75      152.09     57.75 o 
  -6  39   5        8.10       45.69     46.80 o 
  -5  39   5       66.81       77.14     47.76 o 
  -4  39   5      153.30      198.09     56.68 o 
  -3  39   5        3.30       30.42     45.84 o 
  -2  39   5       17.71      -12.55     41.51 o 
  -1  39   5       16.15        8.19     44.56 o 
   0  39   5       24.63       15.13     44.92 o 
   1  39   5       57.83        2.55     45.16 o 
   2  39   5      673.87      846.05     87.96 o 
   3  39   5      134.76       79.05     55.93 o 
   4  39   5       46.59       73.85     40.90 o 
   5  39   5        5.30       -2.28     43.78 o 
  -5  40   5        6.92       34.31     54.86 o 
  -4  40   5      251.86      289.54     62.27 o 
  -3  40   5      394.31      553.82     75.14 o 
  -2  40   5       98.57      143.41     93.95 o 
  -1  40   5      153.50      116.96    143.43 o 
   0  40   5       25.59       22.83     47.74 o 
   1  40   5       58.44      109.44     54.39 o 
   2  40   5       60.75       85.08    101.93 o 
   3  40   5       15.49      145.67     55.69 o 
   4  40   5      105.90      103.97     43.93 o 
  -4  41   5      143.61      144.60     56.74 o 
  -3  41   5      192.89      140.70     65.45 o 
  -2  41   5       75.15      109.35     52.70 o 
  -1  41   5       46.70      103.28     53.19 o 
   0  41   5        3.84      -27.23     43.36 o 
   1  41   5      199.11      199.64    119.66 o 
   2  41   5      492.00      528.48     78.19 o 
   3  41   5      763.51      737.73     87.24 o 
  -3  42   5      158.38       99.49     56.07 o 
  -2  42   5      391.77      411.62     70.93 o 
  -1  42   5     1185.31     1339.98    101.53 o 
   0  42   5      694.14      706.72     84.68 o 
   1  42   5      303.15      308.14     68.65 o 
   2  42   5        4.33      -10.05     47.10 o 
  -2  43   5        7.33       48.57     52.24 o 
  -1  43   5       23.07      -14.38     47.00 o 
   0  43   5        6.09       64.28     51.07 o 
   1  43   5       24.44        4.27     64.80 o 
 -10   0   6      269.70      284.44     83.55 o 
  -9   0   6        9.33       74.64     63.87 o 
  -8   0   6      408.98      328.07     79.28 o 
  -7   0   6       69.32      146.86     63.68 o 
  -6   0   6     1735.12     1822.31    134.79 o 
  -5   0   6      601.40      575.75     86.71 o 
  -4   0   6       51.80        6.50     49.39 o 
  -3   0   6     6573.97     6806.90    235.61 o 
  -2   0   6      200.51      267.55     65.91 o 
  -1   0   6       13.12      -18.20     41.59 o 
   0   0   6      922.73      902.15     90.05 o 
   1   0   6     4928.56     5105.45    166.54 o 
   2   0   6     3472.59     3715.00    146.31 o 
   3   0   6      945.23      863.72     82.25 o 
   4   0   6     1988.46     1911.43    117.71 o 
   5   0   6       89.25      107.50     56.44 o 
   6   0   6      144.78      180.84     64.43 o 
   7   0   6       64.35       75.38     59.60 o 
   8   0   6      104.06      149.09     65.54 o 
   9   0   6      189.68      172.86     76.12 o 
  10   0   6      819.46      869.29    116.78 o 
  11   0   6       11.57      -38.99     60.53 o 
 -10   1   6      361.59      362.15     61.33 o 
  -9   1   6      901.17      901.63     79.60 o 
  -8   1   6      239.41      249.56     52.09 o 
  -7   1   6       32.63       49.67     38.33 o 
  -6   1   6     5937.47     5557.54    158.64 o 
  -5   1   6       25.26       28.56     35.75 o 
  -4   1   6     2630.30     2634.86    106.13 o 
  -3   1   6      588.02      571.17     58.22 o 
  -2   1   6      593.98      511.92     54.40 o 
  -1   1   6      224.87      163.49     39.09 o 
   0   1   6      171.40      173.23     55.89 o 
   1   1   6      811.46      847.30     46.18 o 
   2   1   6      280.61      305.48     41.21 o 
   3   1   6      217.14      235.61     41.66 o 
   4   1   6      517.35      593.67     56.17 o 
   5   1   6      542.96      570.58     76.68 o 
   6   1   6       74.32       55.84     36.69 o 
   7   1   6      760.00      770.42     68.92 o 
   8   1   6      774.02      843.14     73.45 o 
   9   1   6       17.95      104.62     62.29 o 
  10   1   6       63.83       23.77     44.70 o 
  11   1   6       24.99      -37.07     73.25 o 
 -10   2   6        0.48       63.17     40.95 o 
  -9   2   6       88.13       69.46     52.27 o 
  -8   2   6       22.88        2.58     36.95 o 
  -7   2   6      204.19      165.54     46.66 o 
  -6   2   6      985.26      887.53     73.12 o 
  -5   2   6      112.80      125.69     42.54 o 
  -4   2   6       31.79       37.55     36.16 o 
  -3   2   6      758.16      678.29     74.17 o 
  -2   2   6      555.09      510.86     53.88 o 
  -1   2   6      815.79      767.17     61.10 o 
   0   2   6     1077.68     1170.63     98.59 o 
   1   2   6      310.88      303.08     81.32 o 
   2   2   6      440.32      401.05     45.22 o 
   3   2   6        3.40       41.38     32.21 o 
   4   2   6      200.84      247.25     43.52 o 
   5   2   6      180.29      168.08     44.00 o 
   6   2   6       64.65       87.09     39.46 o 
   7   2   6        2.43       22.36     60.43 o 
   8   2   6        0.27       26.41     38.79 o 
   9   2   6        4.66      -25.58     36.69 o 
  10   2   6      198.68      184.83     57.43 o 
  11   2   6      266.34      261.96     63.01 o 
 -10   3   6       73.46      138.40     47.40 o 
  -9   3   6      539.05      702.02     71.00 o 
  -8   3   6      558.86      536.39     78.64 o 
  -7   3   6        1.47        3.12     23.30 o 
  -6   3   6     1556.87     1514.47     59.75 o 
  -5   3   6      177.84      190.41     40.99 o 
  -4   3   6     1110.34     1100.38    101.21 o 
  -3   3   6       21.58       48.80     37.50 o 
  -2   3   6       17.94       28.11     32.35 o 
  -1   3   6        9.68       20.42     47.90 o 
   0   3   6     1204.32     1230.04    101.56 o 
   1   3   6      111.62      106.33     34.89 o 
   2   3   6        8.53        5.12     30.51 o 
   3   3   6      176.62      176.51     38.15 o 
   4   3   6      274.40      276.22     44.77 o 
   5   3   6      354.14      298.90     48.69 o 
   6   3   6      825.50      769.31     64.65 o 
   7   3   6      778.65      739.38    118.08 o 
   8   3   6       36.80       65.43     42.32 o 
   9   3   6       14.91      -23.77     72.41 o 
  10   3   6       44.72       52.61     47.31 o 
  11   3   6       30.03       -2.02     48.61 o 
 -11   4   6        2.19      -49.94     49.94 o 
 -10   4   6        0.85        3.68     38.64 o 
  -9   4   6       44.04       94.88     48.83 o 
  -8   4   6      545.70      601.29     65.62 o 
  -7   4   6     2511.18     2483.82     72.25 o 
  -6   4   6     2042.60     2173.71     69.30 o 
  -5   4   6     2588.76     2462.69     89.50 o 
  -4   4   6     3780.14     3791.88     91.94 o 
  -3   4   6      118.13       83.60     28.39 o 
  -2   4   6      885.78      733.02     56.33 o 
  -1   4   6      903.77      739.14     86.71 o 
   0   4   6     2315.89     2232.64    129.60 o 
   1   4   6      601.91      655.40     57.19 o 
   2   4   6     1331.94     1279.42     57.64 o 
   3   4   6      443.51      480.35     50.32 o 
   4   4   6      144.18      217.98     52.82 o 
   5   4   6      372.32      432.34     53.02 o 
   6   4   6      426.65      505.66     58.03 o 
   7   4   6      342.55      277.73     51.96 o 
   8   4   6      272.74      332.14     55.73 o 
   9   4   6       93.55       25.98     40.64 o 
  10   4   6       96.18      123.57     50.27 o 
  11   4   6      304.54      313.06     66.34 o 
 -11   5   6      525.85      423.69     93.58 o 
 -10   5   6      243.67      187.60     80.30 o 
  -9   5   6       61.97       41.93     41.34 o 
  -8   5   6      296.90      369.00     44.39 o 
  -7   5   6      131.50      121.43     31.55 o 
  -6   5   6      277.44      294.56     35.67 o 
  -5   5   6     1397.04     1312.07     67.49 o 
  -4   5   6      363.55      396.49     62.16 o 
  -3   5   6     2919.43     2774.26    180.56 o 
  -2   5   6     2968.84     2848.84     97.54 o 
  -1   5   6     1568.30     1556.55     74.52 o 
   0   5   6     2681.11     2655.21    140.92 o 
   1   5   6     1634.92     1608.20     73.79 o 
   2   5   6      191.56      292.36     52.63 o 
   3   5   6      968.75     1030.28    160.04 o 
   4   5   6      281.19      321.71     47.66 o 
   5   5   6      635.55      620.33    104.25 o 
   6   5   6      288.34      390.62     54.25 o 
   7   5   6      499.50      467.49     60.09 o 
   8   5   6      100.43      206.09     51.00 o 
   9   5   6        0.63      -18.11     40.81 o 
  10   5   6        7.82      -15.41     54.77 o 
  11   5   6        6.16       22.66     73.99 o 
 -11   6   6       89.83      224.66     73.52 o 
 -10   6   6        8.02      -46.23     46.23 o 
  -9   6   6        9.11       -4.64     51.99 o 
  -8   6   6       14.81       10.64     23.01 o 
  -7   6   6      321.39      299.70     34.02 o 
  -6   6   6     2397.59     2283.18     72.56 o 
  -5   6   6     1327.00     1412.87    134.70 o 
  -4   6   6      647.18      659.02     54.31 o 
  -3   6   6      761.48      768.48     56.43 o 
  -2   6   6      645.51      691.13     55.66 o 
  -1   6   6        1.16       39.89     33.79 o 
   0   6   6      184.74      121.43     54.77 o 
   1   6   6      371.16      365.82     43.99 o 
   2   6   6      243.39      312.20     35.47 o 
   3   6   6      468.76      440.62     39.18 o 
   4   6   6      114.42      134.42     39.22 o 
   5   6   6     1237.04     1188.28     73.25 o 
   6   6   6      789.22      781.71     66.41 o 
   7   6   6        7.69      -18.96     36.77 o 
   8   6   6       32.36       17.55     39.73 o 
   9   6   6       37.60       96.52     47.69 o 
  10   6   6       61.02       82.72     48.72 o 
  11   6   6       25.00      -33.72     45.49 o 
 -11   7   6       54.68      -31.56     55.89 o 
 -10   7   6      298.36      405.68     91.53 o 
  -9   7   6       14.39      -12.81     50.32 o 
  -8   7   6        9.13       13.94     26.15 o 
  -7   7   6       23.40       15.52     27.17 o 
  -6   7   6      869.49      775.33     54.43 o 
  -5   7   6      430.15      485.14     87.08 o 
  -4   7   6        1.38       -3.45     31.75 o 
  -3   7   6     1059.73     1156.62     68.49 o 
  -2   7   6      540.40      476.38     49.77 o 
  -1   7   6        1.21       -2.38     29.22 o 
   0   7   6     1429.66     1405.53     74.75 o 
   1   7   6       14.42        9.93     30.72 o 
   2   7   6       13.00      -21.07     21.07 o 
   3   7   6     1035.03      970.06     51.92 o 
   4   7   6     2234.20     2168.88     89.66 o 
   5   7   6     1282.06     1189.51     73.29 o 
   6   7   6     1488.72     1520.37     84.35 o 
   7   7   6      263.71      278.47     52.50 o 
   8   7   6        0.58       23.15     65.08 o 
   9   7   6       28.52        4.36     42.05 o 
  10   7   6        0.68      -34.68     34.68 o 
 -11   8   6       88.34       57.56     62.01 o 
 -10   8   6        9.64      -10.77     54.59 o 
  -9   8   6        5.95      -25.99     51.43 o 
  -8   8   6      260.16      262.86     37.57 o 
  -7   8   6      799.00      733.48     63.03 o 
  -6   8   6     1738.82     1673.89    189.75 o 
  -5   8   6     1006.73      992.46    117.81 o 
  -4   8   6      747.89      748.66     61.36 o 
  -3   8   6      308.74      330.41     61.64 o 
  -2   8   6     1381.77     1293.83    197.83 o 
  -1   8   6     1512.32     1455.17     74.52 o 
   0   8   6       12.52       44.12     32.58 o 
   1   8   6       73.09       74.53     26.91 o 
   2   8   6      789.53      891.18     49.99 o 
   3   8   6     1402.63     1353.65     59.08 o 
   4   8   6     2060.47     2076.39     86.98 o 
   5   8   6        2.47        6.33     63.68 o 
   6   8   6      119.94      259.55     48.69 o 
   7   8   6       44.07       -0.22     38.75 o 
   8   8   6        3.41       -5.10     65.17 o 
   9   8   6      168.85      245.66     56.02 o 
  10   8   6      330.30      429.96     69.25 o 
 -12   9   6      234.68      340.51     91.90 o 
 -11   9   6      152.71      122.35     71.11 o 
 -10   9   6      340.79      286.67     88.75 o 
  -9   9   6      636.26      823.43    109.17 o 
  -8   9   6      510.52      586.94     54.03 o 
  -7   9   6       93.53       78.62     23.01 o 
  -6   9   6      120.22      100.13     41.68 o 
  -5   9   6     1104.61     1112.33     64.99 o 
  -4   9   6     2517.94     2380.56     89.59 o 
  -3   9   6      460.74      435.32     75.01 o 
  -2   9   6      468.80      553.70     53.26 o 
  -1   9   6     1306.99     1243.19     69.60 o 
   0   9   6      383.03      387.85     47.53 o 
   1   9   6      919.25      985.65     50.62 o 
   2   9   6        5.40        3.17     25.09 o 
   3   9   6      890.86      878.63     48.76 o 
   4   9   6     3144.93     3334.83     87.86 o 
   5   9   6     1292.00     1362.42    108.61 o 
   6   9   6     2439.11     2362.14     99.45 o 
   7   9   6      522.84      525.80     61.96 o 
   8   9   6      302.11      333.81     73.52 o 
   9   9   6      102.68      154.13     49.35 o 
  10   9   6       33.93       -5.62     77.14 o 
 -12  10   6       14.06       10.58     59.41 o 
 -10  10   6        4.79       47.72     57.74 o 
  -9  10   6       24.46      -12.25     53.84 o 
  -8  10   6       28.63       45.10     33.98 o 
  -7  10   6       13.39       12.26     27.22 o 
  -6  10   6     1067.53      959.11     46.01 o 
  -5  10   6      628.43      700.44     60.06 o 
  -4  10   6      238.95      199.54     41.04 o 
  -3  10   6      114.56       76.58     33.98 o 
  -2  10   6       58.76       48.74     31.91 o 
  -1  10   6      377.29      482.01     52.00 o 
   0  10   6      260.27      304.60     45.64 o 
   1  10   6      641.32      652.85     44.94 o 
   2  10   6      525.29      496.02     35.58 o 
   3  10   6      465.28      423.35     40.38 o 
   4  10   6     2264.72     2521.03     76.93 o 
   5  10   6      275.52      211.33     45.27 o 
   6  10   6     1694.17     1714.98     90.84 o 
   7  10   6       66.04       82.37     42.85 o 
   8  10   6       29.86       42.63     36.49 o 
   9  10   6       82.23      -14.82     39.73 o 
  10  10   6      271.71      253.42     60.20 o 
 -12  11   6       10.23       -3.90     62.38 o 
 -10  11   6        0.45       19.31     58.11 o 
  -9  11   6       59.60       66.62     30.29 o 
  -8  11   6        0.51      -17.71     19.36 o 
  -7  11   6       39.14       44.61     23.64 o 
  -6  11   6      374.60      349.25     33.88 o 
  -5  11   6        0.01       15.98     47.62 o 
  -4  11   6        9.46      -18.92     28.77 o 
  -3  11   6        8.26       32.57     31.49 o 
  -2  11   6      286.57      235.35     42.18 o 
  -1  11   6      471.13      483.08     53.05 o 
   0  11   6       12.38       -8.20     30.00 o 
   1  11   6        1.76      -24.63     34.26 o 
   2  11   6        0.01       12.30     20.99 o 
   3  11   6       73.93      100.65     29.63 o 
   4  11   6       35.15       38.10     28.11 o 
   5  11   6      131.06       84.78     40.92 o 
   6  11   6       16.87      -21.94     56.81 o 
   7  11   6        3.20       -8.85     29.25 o 
   8  11   6       18.51      -23.87     32.37 o 
   9  11   6       90.66       93.07     47.90 o 
  10  11   6        3.53      -32.02     42.17 o 
 -10  12   6       23.33       37.13     61.46 o 
  -9  12   6       46.92       67.06     44.19 o 
  -8  12   6      509.13      492.97     37.86 o 
  -7  12   6      923.09      877.43     44.40 o 
  -6  12   6     1149.06     1076.06     57.56 o 
  -5  12   6      123.46      146.19     38.53 o 
  -4  12   6       62.18       90.94     33.21 o 
  -3  12   6      144.38      112.44     36.36 o 
  -2  12   6      410.73      412.42     59.32 o 
  -1  12   6       34.63       17.66     51.06 o 
   0  12   6     1028.45     1113.96     70.46 o 
   1  12   6      484.99      463.77    153.08 o 
   2  12   6      654.77      673.96     40.25 o 
   3  12   6      355.79      296.35     45.02 o 
   4  12   6       43.98       10.53     26.03 o 
   5  12   6      371.84      339.07     49.99 o 
   6  12   6      140.83      142.02     53.75 o 
   7  12   6        1.31        7.48     31.95 o 
   8  12   6      198.62      180.67     42.95 o 
   9  12   6       77.48       70.12     46.85 o 
  10  12   6      289.39      544.44     89.77 o 
 -10  13   6      714.77      640.92    100.63 o 
  -9  13   6      545.75      578.88     69.53 o 
  -8  13   6      434.66      476.34     48.47 o 
  -7  13   6      597.03      553.28     37.91 o 
  -6  13   6      100.74       79.01     25.20 o 
  -5  13   6       50.32       54.37     37.73 o 
  -4  13   6     1335.96     1309.31     55.32 o 
  -3  13   6      413.49      409.75     48.22 o 
  -2  13   6        9.96       25.35     35.28 o 
  -1  13   6       47.56       44.10     49.76 o 
   0  13   6       35.42       53.35     34.10 o 
   1  13   6      156.23      194.52     46.60 o 
   2  13   6       24.82       29.34     22.03 o 
   3  13   6       10.37       -6.56     22.20 o 
   4  13   6      433.71      553.55     44.22 o 
   5  13   6     2662.81     2751.70    105.74 o 
   6  13   6      534.45      662.18     53.56 o 
   7  13   6      696.55      782.96     59.86 o 
   8  13   6      703.11      691.56     75.61 o 
   9  13   6       24.04       10.99     42.80 o 
  10  13   6       15.86       46.09     69.44 o 
  -9  14   6      217.36      185.49     62.85 o 
  -8  14   6      103.43       80.03     24.88 o 
  -7  14   6      539.36      680.04     41.11 o 
  -6  14   6      236.72      192.24     30.41 o 
  -5  14   6      769.21      723.69     68.37 o 
  -4  14   6      998.63      903.73     49.58 o 
  -3  14   6       72.58       78.73     27.61 o 
  -2  14   6        2.23        1.40     29.70 o 
  -1  14   6      123.44      134.93     39.95 o 
   0  14   6      767.36      722.31     59.66 o 
   1  14   6     1029.84     1021.66     74.55 o 
   2  14   6      710.28      805.29     49.52 o 
   3  14   6      404.02      453.57     55.74 o 
   4  14   6        2.26       10.60     25.09 o 
   5  14   6      101.19      132.08     35.06 o 
   6  14   6      937.08     1134.00     64.43 o 
   7  14   6        1.89        4.33     31.98 o 
   8  14   6      299.15      401.32     51.67 o 
   9  14   6      276.44      289.06     60.76 o 
  10  14   6       30.36       -1.81     47.49 o 
  -9  15   6       56.51       29.43     30.87 o 
  -8  15   6      226.91      269.75     30.97 o 
  -7  15   6       10.77       12.21     25.53 o 
  -6  15   6       58.67       26.83     27.74 o 
  -5  15   6      223.85      229.42     37.06 o 
  -4  15   6      421.50      356.15     43.97 o 
  -3  15   6       16.30       -2.94     27.85 o 
  -2  15   6      106.86       86.74     28.65 o 
  -1  15   6      353.29      361.23     48.90 o 
   0  15   6        3.80      -15.03     24.91 o 
   1  15   6      317.06      325.95     44.35 o 
   2  15   6       27.89       26.99     21.87 o 
   3  15   6      133.00      138.34     25.88 o 
   4  15   6       80.91       54.77     22.36 o 
   5  15   6       27.22       18.04     31.40 o 
   6  15   6       54.10       94.82     42.65 o 
   7  15   6        0.31        1.64     32.67 o 
   8  15   6       10.89       64.87     35.91 o 
   9  15   6       10.03        6.28     45.99 o 
  10  15   6        4.34       -4.43     44.82 o 
  -9  16   6        1.31       15.89     29.12 o 
  -8  16   6        0.99        3.74     24.60 o 
  -7  16   6       22.05       35.84     39.18 o 
  -6  16   6      487.09      526.52     45.88 o 
  -5  16   6      264.37      349.43     42.26 o 
  -4  16   6      108.50       61.32     31.04 o 
  -3  16   6      177.94      253.56     40.26 o 
  -2  16   6      105.37      158.06     77.24 o 
  -1  16   6       20.26      -12.22     23.85 o 
   0  16   6      321.77      375.79     40.63 o 
   1  16   6      688.12      629.14     47.43 o 
   2  16   6      429.40      375.89     34.92 o 
   3  16   6      566.86      559.39     41.74 o 
   4  16   6       96.28      115.89     25.86 o 
   5  16   6       69.35       99.56     36.02 o 
   6  16   6      170.77      203.60     40.62 o 
   7  16   6       71.71       68.48     34.95 o 
   8  16   6        1.47      -28.32     33.34 o 
   9  16   6       52.26       12.92     94.04 o 
  10  16   6      192.45      211.17     61.20 o 
 -10  17   6      701.32      575.94     64.05 o 
  -9  17   6      340.70      322.50     53.84 o 
  -8  17   6        3.45       -4.22     25.49 o 
  -7  17   6      256.87      186.32     34.11 o 
  -6  17   6       23.39       23.57     27.37 o 
  -5  17   6     1016.13      864.27     98.87 o 
  -4  17   6      678.27      763.71     55.32 o 
  -3  17   6      450.96      417.04     47.52 o 
  -2  17   6      863.10      876.22     60.73 o 
  -1  17   6      502.14      467.38     44.89 o 
   0  17   6     1815.18     1727.29     69.41 o 
   1  17   6       19.63       22.37     27.99 o 
   2  17   6        0.14      -15.95     22.53 o 
   3  17   6       32.97       55.19     29.58 o 
   4  17   6      580.27      614.97     38.77 o 
   5  17   6      758.61      846.34     63.83 o 
   6  17   6      879.08     1006.84     64.74 o 
   7  17   6      261.36      384.86     49.13 o 
   8  17   6       36.94       73.75     38.79 o 
   9  17   6      143.79      107.26     49.41 o 
  10  17   6       36.15       98.37     53.37 o 
 -10  18   6       58.29       50.32     41.77 o 
  -9  18   6        1.28       58.48     40.29 o 
  -8  18   6      155.12      175.21     33.25 o 
  -7  18   6      556.40      528.63     45.28 o 
  -6  18   6      378.09      316.21     40.02 o 
  -5  18   6     1126.09     1178.30     63.04 o 
  -4  18   6       24.73        0.68     29.47 o 
  -3  18   6        2.31       -4.96     30.45 o 
  -2  18   6       25.79       39.68     38.62 o 
  -1  18   6        4.51       15.47     32.03 o 
   0  18   6      100.63      125.29     32.87 o 
   1  18   6     1143.96     1206.98     62.20 o 
   2  18   6     1103.93     1187.25     51.92 o 
   3  18   6     1023.94     1153.61     69.45 o 
   4  18   6      188.05      173.36     38.23 o 
   5  18   6       17.26       14.55     29.36 o 
   6  18   6       20.74       11.49     31.92 o 
   7  18   6      233.47      166.69     41.87 o 
   8  18   6      505.45      525.26     68.95 o 
   9  18   6      303.79      334.43     63.02 o 
 -10  19   6        1.35        2.78     38.99 o 
  -9  19   6       18.47       14.85     41.03 o 
  -8  19   6        9.19       15.91     37.88 o 
  -7  19   6       34.74       47.68     30.30 o 
  -6  19   6      396.29      351.32     42.46 o 
  -5  19   6      285.94      252.56     48.46 o 
  -4  19   6     2032.15     1788.06     79.03 o 
  -3  19   6      186.22      174.71     38.71 o 
  -2  19   6      602.03      553.49     53.43 o 
  -1  19   6     1547.65     1373.67     77.19 o 
   0  19   6      117.69      112.15     38.72 o 
   1  19   6       22.52       33.01     28.26 o 
   2  19   6      394.06      482.78     39.51 o 
   3  19   6      369.60      357.00     33.01 o 
   4  19   6      111.37       91.99     29.63 o 
   5  19   6      234.77      342.77     39.12 o 
   6  19   6        1.95       10.44     32.21 o 
   7  19   6       25.30       25.70     36.33 o 
   8  19   6        0.48      -39.83     39.83 o 
   9  19   6       25.08      120.66     53.24 o 
 -10  20   6        8.67       27.66     42.70 o 
  -9  20   6      216.12      222.60     40.10 o 
  -8  20   6      120.98       68.06     34.44 o 
  -7  20   6       22.45       28.76     30.01 o 
  -6  20   6      307.72      284.35     40.89 o 
  -5  20   6      142.28      181.20     39.52 o 
  -4  20   6      133.78       92.17     36.02 o 
  -3  20   6       11.35       20.74     32.74 o 
  -2  20   6      195.85      213.63     53.38 o 
  -1  20   6      102.16       80.86     36.76 o 
   0  20   6      221.59      297.57     49.17 o 
   1  20   6       12.93       24.38     28.56 o 
   2  20   6       12.88       -6.03     23.41 o 
   3  20   6       16.94       19.52     25.63 o 
   4  20   6       52.60       44.42     27.64 o 
   5  20   6        0.03        7.58     26.17 o 
   6  20   6       25.36       17.71     32.84 o 
   7  20   6       21.18        7.82     38.56 o 
   8  20   6        7.30       14.78     43.64 o 
   9  20   6       36.66       63.50     51.49 o 
 -10  21   6       43.36       79.47     49.02 o 
  -9  21   6        2.82      -22.21     28.80 o 
  -8  21   6       67.89      103.83     33.94 o 
  -7  21   6       15.78       22.23     29.21 o 
  -6  21   6       49.99       44.31     31.22 o 
  -5  21   6      196.30      276.30     42.83 o 
  -4  21   6      932.96      894.07     94.69 o 
  -3  21   6      796.92      817.05     61.74 o 
  -2  21   6      783.20      767.63     62.67 o 
  -1  21   6     2020.38     1938.95     89.16 o 
   0  21   6     1011.49     1122.04     75.09 o 
   1  21   6      303.30      353.92     42.92 o 
   2  21   6     1087.79     1030.01     62.87 o 
   3  21   6        2.59       46.94     28.72 o 
   4  21   6      211.98      247.88     48.21 o 
   5  21   6      423.61      458.50     46.15 o 
   6  21   6      414.78      461.83     61.90 o 
   7  21   6      210.73      170.90     43.00 o 
   8  21   6       20.20       62.40     45.89 o 
   9  21   6       53.03       81.65     50.81 o 
 -10  22   6       59.61       45.30     46.23 o 
  -9  22   6        2.38       27.21     42.24 o 
  -8  22   6       94.89      130.40     36.37 o 
  -7  22   6      806.45      827.43     57.24 o 
  -6  22   6     1132.28      964.21     61.38 o 
  -5  22   6     1097.29     1118.01     67.40 o 
  -4  22   6      586.58      508.35     83.55 o 
  -3  22   6      381.13      355.40     62.01 o 
  -2  22   6        5.84       -2.05     30.90 o 
  -1  22   6      861.03      808.09     66.42 o 
   0  22   6     1166.28     1338.77    115.67 o 
   1  22   6      684.41      844.43     71.94 o 
   2  22   6     2554.08     2757.30    166.86 o 
   3  22   6      768.00      752.62     57.80 o 
   4  22   6      161.40      160.51     32.68 o 
   5  22   6        6.16       -1.69     27.48 o 
   6  22   6       22.88       38.65     33.51 o 
   7  22   6      332.15      378.70     51.64 o 
   8  22   6      161.95      156.08     59.88 o 
   9  22   6      318.41      290.00     64.46 o 
 -10  23   6        2.04       37.13     46.60 o 
  -9  23   6      113.21       55.89     35.37 o 
  -8  23   6      321.85      359.93     50.50 o 
  -7  23   6      116.42      168.04     38.73 o 
  -6  23   6       89.86       99.89     36.88 o 
  -5  23   6      807.70      741.93     58.12 o 
  -4  23   6       63.99       81.87     34.96 o 
  -3  23   6      952.20      891.70     66.40 o 
  -2  23   6      591.10      593.37     58.47 o 
  -1  23   6       53.42       14.86     33.17 o 
   0  23   6      964.73     1041.63     74.79 o 
   1  23   6       78.99       64.90     40.96 o 
   2  23   6     1459.74     1532.03     73.63 o 
   3  23   6        2.52      -29.64     32.32 o 
   4  23   6       60.12       76.53     29.90 o 
   5  23   6     1245.70     1352.07     62.67 o 
   6  23   6       69.85       58.97     32.00 o 
   7  23   6      141.01      135.38     42.66 o 
   8  23   6       28.60       27.56     56.44 o 
 -10  24   6       30.34       31.38     47.90 o 
  -9  24   6        4.08        7.31     31.01 o 
  -8  24   6       13.05       27.30     32.89 o 
  -7  24   6      108.58      174.20     40.54 o 
  -6  24   6       54.44       80.51     62.66 o 
  -5  24   6       55.62       90.88     37.35 o 
  -4  24   6      471.47      520.10     54.52 o 
  -3  24   6       58.69       68.55     36.66 o 
  -2  24   6      189.90      153.71     43.61 o 
  -1  24   6       25.10      -33.18     33.18 o 
   0  24   6      565.77      484.41     58.09 o 
   1  24   6      642.58      742.75     69.19 o 
   2  24   6       21.67       84.24     42.61 o 
   3  24   6      534.46      592.19     44.82 o 
   4  24   6        3.37        4.38     29.75 o 
   5  24   6        0.76       24.97     28.76 o 
   6  24   6      140.26      171.72     55.93 o 
   7  24   6       26.70       46.74     39.20 o 
   8  24   6        3.74      -25.78     59.04 o 
  -9  25   6        3.15       24.07     54.31 o 
  -8  25   6       88.86      108.46     63.96 o 
  -7  25   6      165.39      134.05     39.71 o 
  -6  25   6      106.44        8.75     33.22 o 
  -5  25   6      411.98      426.07     51.41 o 
  -4  25   6      751.68      764.00     62.34 o 
  -3  25   6      853.58      820.87     65.24 o 
  -2  25   6      426.98      455.88     56.05 o 
  -1  25   6     1032.85      917.63     72.14 o 
   0  25   6      690.37      656.95     66.69 o 
   1  25   6      132.69      132.11     44.98 o 
   2  25   6      840.73      959.22     78.58 o 
   3  25   6      434.23      497.88     50.96 o 
   4  25   6      352.68      300.81     52.87 o 
   5  25   6      386.83      367.99     42.51 o 
   6  25   6      367.53      436.39     46.51 o 
   7  25   6       43.96       79.09     81.88 o 
   8  25   6       16.91       42.86     48.88 o 
  -9  26   6       72.35        0.64     32.33 o 
  -8  26   6       43.84       49.02     36.26 o 
  -7  26   6      372.01      385.05     85.59 o 
  -6  26   6      312.03      324.73     57.84 o 
  -5  26   6      156.07      161.98     75.57 o 
  -4  26   6      105.44      138.48     42.10 o 
  -3  26   6      129.52       76.18     39.56 o 
  -2  26   6      279.53      233.42     47.50 o 
  -1  26   6      188.84      232.65     65.73 o 
   0  26   6       36.84       25.33     47.07 o 
   1  26   6     2019.11     2145.31    141.20 o 
   2  26   6     1702.68     1797.19    100.61 o 
   3  26   6     1840.18     2045.57    105.49 o 
   4  26   6      600.85      590.23     82.80 o 
   5  26   6        1.42       16.50     28.73 o 
   6  26   6        6.82       41.18     30.50 o 
   7  26   6       84.37       31.73     37.84 o 
   8  26   6       11.93       46.84     48.58 o 
  -9  27   6       13.89       -2.61     32.32 o 
  -8  27   6       99.06       67.23     78.63 o 
  -7  27   6       60.26      114.90     41.82 o 
  -6  27   6       59.32       11.65     48.46 o 
  -5  27   6      335.35      312.33     48.81 o 
  -4  27   6     1127.98      970.74     89.12 o 
  -3  27   6     1423.42     1405.47     81.66 o 
  -2  27   6      121.16      199.51     80.67 o 
  -1  27   6      131.19      204.44     48.11 o 
   0  27   6      110.33      120.39     80.39 o 
   1  27   6      113.91      106.35     42.32 o 
   2  27   6       19.58       70.43     46.33 o 
   3  27   6      258.15      253.77     55.99 o 
   4  27   6      737.45      783.60     61.63 o 
   5  27   6      374.85      456.27     50.17 o 
   6  27   6      478.68      490.55     48.46 o 
   7  27   6      767.83      839.88     90.96 o 
   8  27   6       58.97       79.26     50.30 o 
  -9  28   6      150.06      160.73     42.08 o 
  -8  28   6       93.85      121.80     42.41 o 
  -7  28   6      164.67      129.54     51.62 o 
  -6  28   6      159.91      128.88     41.83 o 
  -5  28   6       97.16       51.40     38.77 o 
  -4  28   6       67.76      119.84     43.60 o 
  -3  28   6       43.06       79.57     80.95 o 
  -2  28   6      225.19      180.63     47.29 o 
  -1  28   6       82.40       36.99     39.76 o 
   0  28   6      103.01      100.59     44.31 o 
   1  28   6        1.37      -37.90     46.42 o 
   2  28   6      237.95      259.22     73.99 o 
   3  28   6        7.92       31.37     39.94 o 
   4  28   6       19.70       15.57     39.77 o 
   5  28   6       49.41       12.52     35.71 o 
   6  28   6       59.97       68.08     34.93 o 
   7  28   6       10.71       63.64     39.56 o 
  -8  29   6        4.48       32.34     37.13 o 
  -7  29   6        5.03       55.05     39.72 o 
  -6  29   6        9.50      -29.23     35.74 o 
  -5  29   6       18.60       -0.37     40.20 o 
  -4  29   6       70.60       14.27     36.93 o 
  -3  29   6        3.50      -27.45     33.40 o 
  -2  29   6        1.40      -35.05     35.05 o 
  -1  29   6       17.63       -5.55     36.80 o 
   0  29   6      372.68      365.91     58.28 o 
   1  29   6      312.31      359.57     59.97 o 
   2  29   6      238.48      278.21     63.59 o 
   3  29   6        1.28       28.51     51.34 o 
   4  29   6      226.15      180.80     72.68 o 
   5  29   6        4.06       34.20     34.76 o 
   6  29   6      170.57      150.63     39.42 o 
   7  29   6      490.56      588.53     64.41 o 
  -8  30   6      638.72      575.01     61.29 o 
  -7  30   6      810.25      729.65     66.82 o 
  -6  30   6      535.20      544.47     83.64 o 
  -5  30   6      139.25      148.02     57.46 o 
  -4  30   6       20.14      -14.05     36.58 o 
  -3  30   6      161.22      173.44     62.66 o 
  -2  30   6      424.61      427.84     78.63 o 
  -1  30   6       29.76       -1.35     36.90 o 
   0  30   6      791.77      797.61     88.66 o 
   1  30   6     1160.43     1322.10     90.18 o 
   2  30   6      219.43      304.91     63.03 o 
   3  30   6      205.56      287.74     57.81 o 
   4  30   6      151.72      100.59     40.21 o 
   5  30   6      347.74      385.73     64.44 o 
   6  30   6       66.83       -4.95     37.12 o 
   7  30   6      125.58      214.52     61.63 o 
  -8  31   6      358.50      347.65     82.34 o 
  -7  31   6      149.25      168.70     48.73 o 
  -6  31   6        4.35       -6.49     48.92 o 
  -5  31   6       26.55       66.62     41.37 o 
  -4  31   6       46.37       78.59     49.67 o 
  -3  31   6      408.64      477.07     62.51 o 
  -2  31   6      549.53      556.85     65.60 o 
  -1  31   6     1053.02     1262.02     95.53 o 
   0  31   6      778.46      712.92    130.71 o 
   1  31   6       51.40      106.82     46.93 o 
   2  31   6        1.88       39.11     46.14 o 
   3  31   6      465.69      521.42     70.96 o 
   4  31   6       44.60       74.17     49.12 o 
   5  31   6      502.80      669.75     62.73 o 
   6  31   6      996.84     1054.60    119.29 o 
  -7  32   6      672.21      651.65     66.43 o 
  -6  32   6      815.03      633.54     68.06 o 
  -5  32   6      209.65      255.06    157.82 o 
  -4  32   6        5.41        8.19     37.55 o 
  -3  32   6       48.23       67.80     86.89 o 
  -2  32   6      317.75      247.38     55.91 o 
  -1  32   6      181.14      145.75     50.28 o 
   0  32   6      104.61       67.89     43.80 o 
   1  32   6        2.20       40.85     44.08 o 
   2  32   6       53.28       90.54    140.36 o 
   3  32   6       34.07       55.84     50.59 o 
   4  32   6       12.59      -38.77     38.77 o 
   5  32   6        6.80       41.71     37.22 o 
   6  32   6        0.14      -32.66     45.86 o 
  -7  33   6      131.59      107.66    101.93 o 
  -6  33   6       99.52       98.39     60.53 o 
  -5  33   6      375.72      501.07     65.02 o 
  -4  33   6       64.10       36.67     40.97 o 
  -3  33   6      105.77      125.17     48.09 o 
  -2  33   6      261.29      230.12     53.05 o 
  -1  33   6      171.54      232.85     77.79 o 
   0  33   6        2.86       37.87     73.34 o 
   1  33   6       79.53       90.94     63.50 o 
   2  33   6      191.77      256.04     59.86 o 
   3  33   6       17.68       14.46     46.80 o 
   4  33   6       73.60      114.40     96.64 o 
   5  33   6        5.76       41.62     38.50 o 
  -6  34   6      159.76      193.55     54.00 o 
  -5  34   6      495.49      353.40     59.70 o 
  -4  34   6      316.15      217.31     95.80 o 
  -3  34   6       24.55       -5.27     43.26 o 
  -2  34   6        0.07      -24.55     52.45 o 
  -1  34   6      591.08      555.11     70.68 o 
   0  34   6      138.29      160.18     53.85 o 
   1  34   6      228.05      315.50     61.04 o 
   2  34   6      480.06      513.57     73.30 o 
   3  34   6      599.08      652.83     78.94 o 
   4  34   6      145.98      142.89     55.93 o 
   5  34   6       24.77       64.42     41.28 o 
  -6  35   6      126.89      127.14     50.19 o 
  -5  35   6      228.44      233.06    108.15 o 
  -4  35   6      659.72      610.11     73.71 o 
  -3  35   6      393.89      370.58     62.49 o 
  -2  35   6      836.32      735.02     94.50 o 
  -1  35   6      367.93      451.94     66.94 o 
   0  35   6      170.75      148.13    103.42 o 
   1  35   6       28.11       66.84     86.80 o 
   2  35   6        6.27       36.73     46.78 o 
   3  35   6      123.26      142.05     61.08 o 
   4  35   6      556.31      542.54     75.91 o 
   5  35   6      280.08      201.17     64.06 o 
  -5  36   6       19.00       67.75     57.28 o 
  -4  36   6      504.75      541.98     72.73 o 
  -3  36   6       89.31      139.03     52.31 o 
  -2  36   6      214.74      243.04     58.06 o 
  -1  36   6       15.97       52.76     78.54 o 
   0  36   6       53.46       67.14     71.57 o 
   1  36   6      466.24      525.26     74.40 o 
   2  36   6      215.16      140.33     79.37 o 
   3  36   6      477.21      435.54     73.32 o 
   4  36   6      204.19      219.34     63.69 o 
  -5  37   6      144.82      161.53     75.01 o 
  -4  37   6       47.83       61.87     48.15 o 
  -3  37   6        7.63       58.19     48.02 o 
  -2  37   6        1.59       -1.51     71.11 o 
  -1  37   6      161.28      170.95     62.20 o 
   0  37   6        1.83       -7.27     44.74 o 
   1  37   6        7.05      -44.62     68.70 o 
   2  37   6        6.85      -42.01     42.01 o 
   3  37   6       17.54      -47.90     47.90 o 
  -4  38   6       23.14       29.91     47.10 o 
  -3  38   6        7.63       46.62     47.46 o 
  -2  38   6      418.44      411.81     69.51 o 
  -1  38   6      150.80      176.34    106.11 o 
   0  38   6       47.10      -20.87     44.99 o 
   1  38   6       13.55       86.03     53.16 o 
   2  38   6        2.73      -23.80     44.47 o 
  -3  39   6      701.93      707.24    103.32 o 
  -2  39   6      398.44      497.03     89.96 o 
  -1  39   6        9.08       10.15     46.22 o 
   0  39   6       54.11      160.79     58.42 o 
   1  39   6        0.99      -32.64     45.11 o 
  -9   1   7        4.06       22.78     42.90 o 
  -8   1   7        8.90       80.03     43.62 o 
  -7   1   7      174.43      193.95     52.08 o 
  -6   1   7      415.69      517.71     96.82 o 
  -5   1   7      258.03      243.22     53.51 o 
  -4   1   7     1022.79     1087.53     95.25 o 
  -3   1   7      185.01      172.69     51.89 o 
  -2   1   7       49.98       25.98     37.50 o 
  -1   1   7       54.69      138.51     62.76 o 
   0   1   7     2444.26     2516.89    148.72 o 
   4   1   7       13.05       -8.01     33.89 o 
   5   1   7       14.03      -21.22     34.00 o 
   6   1   7       75.79      137.47     46.72 o 
   7   1   7      403.11      321.83     58.57 o 
   8   1   7      202.23      202.78     53.89 o 
   9   1   7       94.56        3.15     79.00 o 
  -9   2   7        2.37      -32.81     36.53 o 
  -8   2   7      131.12       89.84     49.54 o 
  -7   2   7      155.53      155.45     50.15 o 
  -6   2   7     1650.53     1683.64    100.47 o 
  -5   2   7      743.55      783.87     74.04 o 
  -4   2   7      235.58      296.89    116.88 o 
  -3   2   7      872.82      852.31     85.69 o 
  -2   2   7     2623.49     2615.30    155.59 o 
  -1   2   7     1448.88     1597.84    127.18 o 
   0   2   7     1076.91     1171.18    109.36 o 
   4   2   7       55.48       45.39     38.60 o 
   5   2   7      887.94      998.88     72.60 o 
   6   2   7      597.22      687.64     67.41 o 
   7   2   7      125.75      121.37     94.50 o 
   8   2   7       65.65       56.14     52.91 o 
   9   2   7      150.15      135.74     55.18 o 
  -9   3   7      242.14      375.37     65.24 o 
  -8   3   7       96.98      113.40     50.32 o 
  -7   3   7      696.34      681.11     73.71 o 
  -6   3   7      352.41      429.62     76.68 o 
  -5   3   7      334.98      393.96     59.08 o 
  -4   3   7        5.08       -0.05     35.18 o 
  -3   3   7      248.47      253.68     60.62 o 
  -2   3   7      524.32      321.39     77.05 o 
  -1   3   7     3285.34     3391.20    173.04 o 
   0   3   7      126.81      105.27     57.19 o 
   1   3   7     1565.21     1689.38    122.91 o 
   4   3   7      110.87      160.67     96.45 o 
   5   3   7      160.73       88.12     43.97 o 
   6   3   7       49.87      -33.53     41.13 o 
   7   3   7      684.52      521.12     65.16 o 
   8   3   7      293.70      434.12    107.32 o 
   9   3   7      219.44       84.22     52.92 o 
  -9   4   7      133.55      231.77     58.07 o 
  -8   4   7      131.32      176.82     51.70 o 
  -7   4   7       52.96       21.35     40.36 o 
  -6   4   7        1.57      -14.22     37.04 o 
  -5   4   7       36.23       12.21     36.10 o 
  -4   4   7        4.44       52.17     57.93 o 
  -3   4   7      395.39      494.80     87.08 o 
  -2   4   7       51.21       66.84     56.26 o 
  -1   4   7      259.10      150.58     64.80 o 
   0   4   7      276.34      259.56     70.37 o 
   1   4   7      385.25      393.61     73.90 o 
   4   4   7      388.58      424.25     77.05 o 
   5   4   7      212.06      315.92     93.58 o 
   6   4   7       21.04       -5.76     36.22 o 
   7   4   7        8.87      -36.30     39.33 o 
   8   4   7       87.78       54.81     46.85 o 
   9   4   7       94.59       51.06     51.30 o 
  -9   5   7      121.00       39.18     62.38 o 
  -8   5   7      127.25      107.50     67.40 o 
  -7   5   7      207.88      277.57     82.06 o 
  -6   5   7      722.35      700.15    104.72 o 
  -5   5   7      119.52      179.35     68.88 o 
  -4   5   7        0.68       24.51     52.73 o 
  -3   5   7      630.41      599.52     93.20 o 
  -2   5   7        5.10        8.73     48.09 o 
  -1   5   7      163.77      249.35     70.00 o 
   0   5   7      231.87      292.98     70.55 o 
   1   5   7      840.09      749.91     90.42 o 
   4   5   7        4.29      -10.95     51.24 o 
   5   5   7        0.67      -26.45     35.21 o 
   6   5   7       84.49      110.90     44.98 o 
   7   5   7        3.22      -32.20     35.96 o 
   8   5   7        4.81       -8.22     52.36 o 
   9   5   7       43.35      -38.72     45.61 o 
  -8   6   7      195.71      190.46     39.73 o 
  -7   6   7       13.13       36.57     30.94 o 
  -6   6   7      165.38      144.41     37.96 o 
  -5   6   7      629.51      646.10    107.96 o 
  -4   6   7      977.24     1075.02     69.90 o 
  -3   6   7     1912.26     1924.62    139.06 o 
  -2   6   7     1515.94     1569.62    129.60 o 
  -1   6   7      838.70      872.07    100.07 o 
   0   6   7      227.14      217.42     64.98 o 
   1   6   7      335.30      387.30     77.98 o 
   2   6   7      165.34       30.45     48.46 o 
   4   6   7     2134.64     2000.74    133.87 o 
   5   6   7      513.29      615.33     64.39 o 
   6   6   7      760.86      736.42     72.01 o 
   7   6   7       90.98       92.50     46.26 o 
   8   6   7        0.31      -12.37     41.78 o 
   9   6   7        2.92      -21.95     49.02 o 
  -8   7   7      976.28      863.26     59.69 o 
  -7   7   7      528.06      473.63     52.45 o 
  -6   7   7     1607.05     1507.33    122.91 o 
  -5   7   7      398.46      457.07     52.79 o 
  -4   7   7        0.78        7.24     32.86 o 
  -3   7   7      231.26      139.50     51.43 o 
  -2   7   7      948.85      892.26     81.14 o 
  -1   7   7       25.91      -10.58     48.27 o 
   0   7   7      555.09      533.98     84.48 o 
   1   7   7       40.02       45.49     52.73 o 
   2   7   7      550.81      546.97     82.06 o 
   4   7   7      189.61      284.81     72.60 o 
   5   7   7       17.69        3.87     39.48 o 
   6   7   7     1014.18     1015.59     99.42 o 
   7   7   7      622.77      573.60    133.77 o 
   8   7   7      226.04      266.65     60.92 o 
   9   7   7        4.88       22.63     48.02 o 
  -8   8   7      143.33      176.66     39.15 o 
  -7   8   7       19.50       66.13     33.66 o 
  -6   8   7        0.42        3.99     30.42 o 
  -5   8   7       81.45       83.06     36.92 o 
  -4   8   7      356.52      369.00     50.13 o 
  -3   8   7       22.79       33.69     64.33 o 
  -2   8   7       83.75       87.31     40.48 o 
  -1   8   7      160.47      169.95    116.78 o 
   0   8   7      147.92      161.90     61.83 o 
   1   8   7        3.86        0.00     45.49 o 
   2   8   7      140.66      173.41     63.50 o 
   3   8   7        3.72      -11.70     43.45 o 
   4   8   7      281.81      331.79     73.34 o 
   5   8   7        8.96        1.34     37.64 o 
   6   8   7      958.47      827.24     73.05 o 
   7   8   7      127.96      145.60     49.94 o 
   8   8   7       52.93        0.18     79.00 o 
   9   8   7       46.03       39.36     48.45 o 
  -8   9   7      103.20       91.29     35.96 o 
  -7   9   7        1.15      -11.46     22.75 o 
  -6   9   7       15.60       87.49     36.40 o 
  -5   9   7        1.56       12.07     32.36 o 
  -4   9   7        0.64      -30.04     30.04 o 
  -3   9   7      187.51      245.41     45.82 o 
  -2   9   7      193.47      218.39     67.03 o 
  -1   9   7      745.43      623.22     60.87 o 
   0   9   7      220.14      248.42     68.88 o 
   1   9   7       73.40       50.87     49.76 o 
   2   9   7        4.95       43.26     49.76 o 
   3   9   7      248.06      215.93     66.65 o 
   4   9   7        0.03      -43.26     43.26 o 
   5   9   7        1.50      -18.05     73.43 o 
   6   9   7       42.81      110.37     49.02 o 
   7   9   7        0.32       13.15     40.80 o 
   8   9   7       79.87       94.47     63.31 o 
   9   9   7        7.08      -26.63     56.26 o 
  -8  10   7      105.43      154.53     38.35 o 
  -7  10   7       41.99       50.87     25.96 o 
  -6  10   7      135.61      156.15     40.82 o 
  -5  10   7      438.99      531.36     92.00 o 
  -4  10   7      345.32      371.59     53.66 o 
  -3  10   7      167.29      224.73     80.30 o 
  -2  10   7       15.29       -5.79     32.24 o 
  -1  10   7       17.94       17.73     39.27 o 
   0  10   7        2.06       26.97     34.75 o 
   1  10   7       22.66       27.48     51.43 o 
   2  10   7        6.33      -24.32     41.59 o 
   3  10   7     1214.13     1237.47    109.54 o 
   4  10   7     1586.76     1473.26    118.08 o 
   5  10   7     1253.17     1382.30     84.57 o 
   6  10   7      375.69      372.13     58.50 o 
   7  10   7       60.19      110.90     48.10 o 
   8  10   7        7.85       -1.93     36.35 o 
   9  10   7       19.16      -12.49     45.99 o 
  -8  11   7      224.19      121.61     43.63 o 
  -7  11   7      416.06      437.60     56.81 o 
  -6  11   7      921.56      903.16     56.56 o 
  -5  11   7      856.61     1034.32     88.10 o 
  -4  11   7      286.96      267.39     47.53 o 
  -3  11   7     1158.93      986.33     71.50 o 
  -2  11   7      985.93      908.43     84.01 o 
  -1  11   7      688.10      749.73     65.53 o 
   0  11   7       72.56      121.94     41.71 o 
   1  11   7      634.77      825.29     96.73 o 
   2  11   7      441.68      527.48     83.36 o 
   3  11   7       24.87      -39.73     39.73 o 
   4  11   7       55.06       55.14     52.36 o 
   5  11   7        1.00      -25.36     37.91 o 
   6  11   7        7.26       11.67     40.91 o 
   7  11   7       85.80       84.03     46.60 o 
   8  11   7      480.64      432.30     55.83 o 
   9  11   7      940.66     1071.53     93.27 o 
  -8  12   7       21.94       56.44     39.73 o 
  -7  12   7       31.95       47.38     35.04 o 
  -6  12   7       50.79       97.60     28.95 o 
  -5  12   7        3.47      -23.99     23.99 o 
  -4  12   7      502.83      615.46     60.71 o 
  -3  12   7     1166.55     1095.14    159.21 o 
  -2  12   7       16.72       22.35     34.86 o 
  -1  12   7      101.93       98.92     38.50 o 
   0  12   7      153.77      162.05     43.64 o 
   1  12   7       73.07       91.49     39.15 o 
   2  12   7      146.25       38.06     54.03 o 
   3  12   7      899.58     1158.19    107.13 o 
   4  12   7     1412.73     1638.51    124.21 o 
   5  12   7      343.43      298.74     74.27 o 
   6  12   7      556.07      568.20     68.10 o 
   7  12   7      377.00      419.81     87.48 o 
   8  12   7       11.21       -6.99     35.59 o 
   9  12   7        0.87      -59.60     59.60 o 
  -8  13   7       14.06       25.44     38.06 o 
  -7  13   7       15.44       -3.87     24.68 o 
  -6  13   7       45.44       32.73     25.97 o 
  -5  13   7       26.49       54.32     28.22 o 
  -4  13   7        0.04      -13.37     29.37 o 
  -3  13   7        0.64       21.47     35.03 o 
  -2  13   7       67.09      102.37     41.05 o 
  -1  13   7      193.18      194.05     54.12 o 
   0  13   7       26.75       16.65     44.93 o 
   1  13   7        9.55      -13.14     35.56 o 
   2  13   7        0.03       52.36     51.99 o 
   3  13   7       71.41      -18.75     47.16 o 
   5  13   7        2.79      -44.00     44.00 o 
   6  13   7        0.49       41.21     35.07 o 
   7  13   7       63.08       54.74     37.27 o 
   8  13   7       29.45       30.08     39.15 o 
  -9  14   7        6.33       80.76     41.59 o 
  -8  14   7       29.80       -5.57     38.25 o 
  -7  14   7        0.72        8.54     25.22 o 
  -6  14   7      330.82      308.29     38.36 o 
  -5  14   7      338.58      326.55     39.27 o 
  -4  14   7      920.80      956.46     55.14 o 
  -3  14   7      385.74      336.64     41.70 o 
  -2  14   7      964.89      969.63     72.45 o 
  -1  14   7       28.88       -9.54     35.38 o 
   0  14   7        2.27       62.36     35.77 o 
   1  14   7       42.38        2.86     62.48 o 
   2  14   7       68.81       49.44     41.28 o 
   3  14   7       28.72       29.34     48.09 o 
   5  14   7      830.83      789.53    101.65 o 
   6  14   7       68.06       85.90     50.78 o 
   7  14   7      111.10      144.08     43.29 o 
   8  14   7      101.15       75.76     40.95 o 
  -9  15   7      237.25      198.85     51.62 o 
  -8  15   7      319.64      282.55     38.59 o 
  -7  15   7      468.89      539.47     47.64 o 
  -6  15   7      211.85      264.02     36.05 o 
  -5  15   7      886.90      926.55     54.69 o 
  -4  15   7      404.20      405.09     55.39 o 
  -3  15   7        0.59       15.41     27.28 o 
  -2  15   7      946.94     1088.12     61.47 o 
  -1  15   7      659.26      661.57     52.25 o 
   0  15   7      911.41      967.81    167.75 o 
   1  15   7     1581.19     1616.27     88.16 o 
   2  15   7      590.85      636.25     64.89 o 
   3  15   7       87.70       73.44     43.22 o 
   4  15   7       68.40       38.06     59.41 o 
   5  15   7        5.86       64.61     44.03 o 
   6  15   7        9.48       35.95     34.91 o 
   7  15   7      182.88      238.91     47.54 o 
   8  15   7       61.42       26.01     40.54 o 
  -9  16   7      142.55      106.57     46.23 o 
  -8  16   7        0.71       35.75     29.02 o 
  -7  16   7       24.19       67.92     33.08 o 
  -6  16   7      124.21       98.62     30.52 o 
  -5  16   7       72.11      151.69     32.99 o 
  -4  16   7      561.92      591.47     47.96 o 
  -3  16   7      809.85      851.72     55.54 o 
  -2  16   7      145.14      200.09     38.45 o 
  -1  16   7      683.53      717.81     54.24 o 
   0  16   7       77.57       33.20     31.62 o 
   1  16   7        7.21       17.86     29.79 o 
   2  16   7      125.97       86.78     46.28 o 
   3  16   7      581.20      696.54     76.52 o 
   4  16   7      375.52      495.36     94.13 o 
   5  16   7      577.78      695.42     80.49 o 
   6  16   7      105.24      175.13     43.54 o 
   7  16   7       43.90       65.11     39.17 o 
   8  16   7       99.57       81.95     53.61 o 
  -9  17   7      192.41      218.90     53.47 o 
  -8  17   7        0.74       21.71     29.08 o 
  -7  17   7       56.72       21.32     45.67 o 
  -6  17   7       38.90       95.11     30.39 o 
  -5  17   7       41.79       70.35     30.30 o 
  -4  17   7       55.50       53.38     30.10 o 
  -3  17   7        2.92       50.24     30.25 o 
  -2  17   7      177.13      168.89     36.45 o 
  -1  17   7        0.49      -27.63     27.63 o 
   0  17   7       17.30       57.50     32.21 o 
   1  17   7      108.01      107.49     37.00 o 
   2  17   7      117.11      142.02     37.55 o 
   3  17   7      105.39      159.56     38.58 o 
   4  17   7      195.24      315.82     84.11 o 
   5  17   7        0.36      -17.87     41.77 o 
   6  17   7        5.11       13.68     35.68 o 
   7  17   7       50.21       27.14     52.92 o 
   8  17   7       40.31       92.48    116.32 o 
  -9  18   7       66.22       26.36     43.82 o 
  -8  18   7       39.96       68.45     31.83 o 
  -7  18   7      240.30      213.00     39.87 o 
  -6  18   7      253.84      255.18     41.95 o 
  -5  18   7      424.83      455.00     44.35 o 
  -4  18   7      293.74      315.08     40.58 o 
  -3  18   7      254.68      299.92     41.34 o 
  -2  18   7        8.50       51.76     34.26 o 
  -1  18   7      409.61      494.11     49.54 o 
   0  18   7      176.20      217.68     39.70 o 
   1  18   7      136.60      101.57     36.44 o 
   2  18   7      624.30      561.65     53.23 o 
   3  18   7        1.59        4.86     49.98 o 
   4  18   7      106.16      119.38     67.58 o 
   5  18   7      188.04      248.90     81.51 o 
   6  18   7      180.79      163.34     51.78 o 
   7  18   7       23.75      -19.99     36.49 o 
   8  18   7       23.10       32.63     83.92 o 
  -9  19   7      109.24      134.24     52.54 o 
  -8  19   7      408.07      410.65     93.11 o 
  -7  19   7       68.79       80.68     33.79 o 
  -6  19   7       55.10       44.80     46.60 o 
  -5  19   7      478.80      541.70     47.20 o 
  -4  19   7      123.10      148.75     34.99 o 
  -3  19   7       33.34       -2.11     28.49 o 
  -2  19   7      387.45      463.99     49.28 o 
  -1  19   7      470.63      461.05     49.08 o 
   0  19   7      837.36      878.53     93.97 o 
   1  19   7     1988.54     2049.98     84.54 o 
   2  19   7     1820.10     1986.24    149.09 o 
   3  19   7      780.80      840.94     62.16 o 
   4  19   7       12.54        8.73     56.44 o 
   5  19   7       10.10       50.05     42.93 o 
   6  19   7       39.24       10.65     43.52 o 
   7  19   7       53.65       45.30     40.50 o 
   8  19   7      265.49      353.32    102.30 o 
  -9  20   7        2.91        4.83     44.19 o 
  -8  20   7        0.81       -1.28     30.30 o 
  -7  20   7       71.03       41.60     34.81 o 
  -6  20   7       31.41       42.88     34.79 o 
  -5  20   7      754.94      728.85     52.22 o 
  -4  20   7     1137.60     1168.84     63.11 o 
  -3  20   7      874.52      898.55     58.74 o 
  -2  20   7     1509.61     1350.93     95.27 o 
  -1  20   7       92.28       59.26     32.41 o 
   0  20   7      162.58      164.89     40.60 o 
   1  20   7        0.21       -6.48     29.20 o 
   2  20   7       43.57      137.75     38.62 o 
   3  20   7      182.77      150.33    105.18 o 
   4  20   7      625.12      689.37     80.86 o 
   5  20   7      444.33      311.99     58.60 o 
   6  20   7      142.04      242.18    101.47 o 
   7  20   7      219.57      304.00     53.49 o 
  -9  21   7        0.68       36.39     47.53 o 
  -8  21   7       46.04       20.57     32.61 o 
  -7  21   7       10.55       -0.65     32.83 o 
  -6  21   7      245.83      208.31     42.72 o 
  -5  21   7      400.54      482.04     55.06 o 
  -4  21   7        1.07        6.86     28.29 o 
  -3  21   7        2.26      -10.43     28.89 o 
  -2  21   7       95.25       81.41     42.78 o 
  -1  21   7      372.07      373.26     47.09 o 
   0  21   7      726.19      785.75    114.26 o 
   1  21   7     1157.11     1130.72     67.68 o 
   2  21   7      544.85      576.35     75.79 o 
   3  21   7      523.56      424.55     64.62 o 
   4  21   7       16.24        3.27     40.97 o 
   5  21   7       69.21       24.51     70.00 o 
   6  21   7       63.95       40.10     67.58 o 
   7  21   7       31.64       21.48     39.01 o 
  -8  22   7       11.35        3.12     47.44 o 
  -7  22   7        0.47       -3.64     31.60 o 
  -6  22   7       22.44       -6.57     32.42 o 
  -5  22   7      117.43        8.85     44.93 o 
  -4  22   7        1.18       -6.40     34.13 o 
  -3  22   7       34.58       40.48     50.32 o 
  -2  22   7       97.35      107.74     35.80 o 
  -1  22   7        0.24        5.01     31.58 o 
   0  22   7        3.50      -19.03     30.28 o 
   1  22   7      130.04       97.15     38.05 o 
   2  22   7      769.70      801.17     62.61 o 
   3  22   7        2.48      -36.88     36.88 o 
   4  22   7       93.36      112.02     51.94 o 
   5  22   7       14.94      -14.11     67.40 o 
   6  22   7        9.23       22.22     45.79 o 
   7  22   7      118.60      184.42     91.90 o 
  -8  23   7      238.55      272.08     45.00 o 
  -7  23   7      152.42      167.75     41.56 o 
  -6  23   7      153.50      126.76     84.85 o 
  -5  23   7      212.72      246.35     46.86 o 
  -4  23   7        0.21      -13.42     40.20 o 
  -3  23   7      222.51      167.02     46.07 o 
  -2  23   7      247.83      240.04     42.34 o 
  -1  23   7      165.18      177.07     40.05 o 
   0  23   7      687.14      725.64     59.24 o 
   1  23   7      169.87      234.54     48.37 o 
   2  23   7      287.55      297.74     61.63 o 
   3  23   7       55.23       62.94     46.51 o 
   4  23   7       14.18       12.11     66.84 o 
   5  23   7        0.04        9.28     67.03 o 
   6  23   7       12.53      -37.90     37.90 o 
   7  23   7        6.60      -18.82     91.16 o 
  -8  24   7      111.03      135.33     41.30 o 
  -7  24   7       70.31      116.27     76.77 o 
  -6  24   7       32.39       46.19     35.46 o 
  -5  24   7      382.40      406.61     54.19 o 
  -4  24   7     1349.80     1315.63     80.70 o 
  -3  24   7      413.12      397.24     89.03 o 
  -2  24   7      202.13      210.63     50.67 o 
  -1  24   7      176.62       92.20     37.49 o 
   0  24   7       11.20       26.41     35.74 o 
   1  24   7      136.41      112.60     39.47 o 
   2  24   7      123.66      139.29     39.56 o 
   3  24   7      429.33      410.40    112.51 o 
   4  24   7     1489.84     1686.99    239.51 o 
   5  24   7      694.77      678.88     80.60 o 
   6  24   7       68.32       72.39     51.91 o 
  -8  25   7       12.78      -34.31     34.31 o 
  -7  25   7       96.19       81.85     39.41 o 
  -6  25   7      181.61      236.91     46.43 o 
  -5  25   7      330.73      270.96     48.79 o 
  -4  25   7      147.50      169.85     46.06 o 
  -3  25   7       48.78       48.23     40.59 o 
  -2  25   7      378.53      401.81     59.45 o 
  -1  25   7      149.43      123.85     45.84 o 
   0  25   7      480.59      578.83     57.27 o 
   1  25   7       31.37       25.29     33.46 o 
   2  25   7      324.52      445.05     54.27 o 
   3  25   7      448.43      507.57    193.46 o 
   4  25   7       38.59       27.01     48.31 o 
   5  25   7      107.53       86.43     53.82 o 
   6  25   7       34.64       30.45     71.30 o 
  -7  26   7        0.74        2.23     34.53 o 
  -6  26   7      123.78      124.10     42.92 o 
  -5  26   7      167.63      123.54     43.48 o 
  -4  26   7      265.49      225.20     50.00 o 
  -3  26   7        2.93       -4.32     36.73 o 
  -2  26   7      131.02       96.88     94.97 o 
  -1  26   7        0.68      -33.65     33.65 o 
   0  26   7       41.45       60.68     37.29 o 
   1  26   7      669.05      591.08     58.16 o 
   2  26   7       71.17       43.01     72.79 o 
   3  26   7      312.76      371.75     71.02 o 
   4  26   7      160.96      182.22     57.57 o 
   5  26   7        0.16       40.88     50.05 o 
   6  26   7        6.88       49.02     77.24 o 
  -7  27   7       95.26       44.81     52.91 o 
  -6  27   7       71.47       97.15     84.66 o 
  -5  27   7       35.23       22.79     39.43 o 
  -4  27   7       19.63        7.87     38.53 o 
  -3  27   7       26.09       59.48     42.20 o 
  -2  27   7       79.05       31.05     40.36 o 
  -1  27   7      674.90      649.16    129.50 o 
   0  27   7        8.84       -2.83     32.20 o 
   1  27   7       85.45      128.39     39.41 o 
   2  27   7        1.25      -37.92     37.92 o 
   3  27   7       22.23      -41.93     42.22 o 
   4  27   7       58.72       45.27     47.25 o 
   5  27   7       72.21       97.11     50.57 o 
   6  27   7      364.56      277.20    100.82 o 
  -7  28   7       22.85       80.43     40.37 o 
  -6  28   7        1.06      -11.84     36.89 o 
  -5  28   7        6.10       54.11     41.72 o 
  -4  28   7        4.54       -9.43     36.52 o 
  -3  28   7      414.45      427.35     61.11 o 
  -2  28   7       63.92       81.94     55.61 o 
  -1  28   7      179.47      270.71     55.89 o 
   0  28   7       81.07       52.76     52.54 o 
   1  28   7      155.88      136.53     42.42 o 
   2  28   7       23.99       53.69     46.83 o 
   3  28   7      174.20      219.50     61.77 o 
   4  28   7      361.34      326.16     66.61 o 
   5  28   7     1446.50     1578.61    200.43 o 
  -6  29   7       66.40       68.13     60.34 o 
  -5  29   7       56.47       74.20     44.29 o 
  -4  29   7      106.80       67.69     42.87 o 
  -3  29   7        0.06      -10.44     39.35 o 
  -2  29   7        1.03       11.46     46.14 o 
  -1  29   7     1018.35     1089.84    118.08 o 
   0  29   7      127.13      183.24     53.89 o 
   1  29   7      457.28      636.90     61.57 o 
   2  29   7        8.30       18.68     45.32 o 
   3  29   7        1.84        3.89     46.46 o 
   4  29   7      271.79      329.27     70.78 o 
   5  29   7        9.54      -46.97     46.97 o 
  -6  30   7        0.12       49.87     69.44 o 
  -5  30   7      215.21      197.00     52.51 o 
  -4  30   7        5.50       38.99     43.31 o 
  -3  30   7      354.32      326.15     59.81 o 
  -2  30   7       69.59        5.30     83.64 o 
  -1  30   7       73.58       37.56     41.49 o 
   0  30   7       84.71       47.63     85.96 o 
   1  30   7      239.78      150.90     42.60 o 
   2  30   7       61.10       83.79     51.52 o 
   3  30   7       43.90       94.87     63.59 o 
   4  30   7        2.00       -1.47     47.59 o 
  -5  31   7      209.50      204.60     52.82 o 
  -4  31   7      102.13      102.50     48.24 o 
  -3  31   7      258.81      227.21     77.89 o 
  -2  31   7       11.42       16.10     43.90 o 
  -1  31   7        0.75       21.57     40.56 o 
   0  31   7      291.80      266.21     61.36 o 
   1  31   7        1.18       24.33     47.91 o 
   2  31   7       49.96      -19.10     46.32 o 
   3  31   7       61.28       67.21     62.85 o 
   4  31   7       23.12       10.10     77.79 o 
  -5  32   7      131.10      164.04     50.74 o 
  -4  32   7      361.16      426.18     86.80 o 
  -3  32   7       42.62       75.30     48.14 o 
  -2  32   7      161.22       94.90     50.98 o 
  -1  32   7       17.22        5.01     41.87 o 
   0  32   7        0.27        8.53     45.36 o 
   1  32   7       22.53       86.23     51.16 o 
   2  32   7       55.51      109.30     53.83 o 
   3  32   7      132.60       43.81     54.31 o 
  -4  33   7        8.59      -39.12     41.03 o 
  -3  33   7      113.99       28.06     45.86 o 
  -2  33   7      126.70      137.57     52.62 o 
  -1  33   7      135.22      139.09     54.68 o 
   0  33   7      394.34      427.00     69.63 o 
   1  33   7      167.57      231.51     83.83 o 
   2  33   7      108.24      160.42     56.85 o 
  -3  34   7      138.01      173.06     53.43 o 
  -2  34   7      419.95      427.49     70.26 o 
  -1  34   7        0.99       66.97     49.89 o 
   0  34   7        3.03      -43.80     43.80 o 
   1  34   7       17.01       18.51     47.05 o 
   2  34   7       78.30      102.36     55.82 o 
  -2  35   7      127.01      220.76     88.38 o 
  -1  35   7       57.24       28.67     47.30 o 
   0  35   7        2.92      -13.00     46.18 o 
  -5   0   8      185.59      200.15     79.09 o 
  -4   0   8       29.75       83.92     61.08 o 
  -3   0   8      551.71      456.74     95.06 o 
  -5   1   8      183.20      196.34     60.34 o 
  -4   1   8      444.03      481.98    116.13 o 
  -3   1   8      203.30      163.39     72.22 o 
  -2   1   8       73.28       51.99     60.16 o 
  -5   2   8       21.93        0.03     41.95 o 
  -4   2   8        0.28      -44.19     44.19 o 
  -3   2   8       10.87       51.99     62.94 o 
  -2   2   8        8.20       42.70     52.17 o 
  -1   2   8        6.09       23.39     53.84 o 
  -5   3   8        9.44       21.72     58.30 o 
  -4   3   8      172.94       73.34     66.10 o 
  -3   3   8        4.52       11.33     55.51 o 
  -2   3   8      356.24      388.60     88.19 o 
  -1   3   8      462.68      491.83     95.06 o 
  -5   4   8        5.15      -34.72     54.59 o 
  -4   4   8       53.64      125.14     71.48 o 
  -3   4   8      246.96      261.79     81.32 o 
  -2   4   8     1044.03      915.15    113.44 o 
  -1   4   8      733.35      821.20    108.80 o 
   0   4   8     2537.82     2668.95    166.91 o 
  -5   5   8      306.45      355.55     93.02 o 
  -4   5   8      759.88      721.68    111.03 o 
  -3   5   8     1433.40     1441.14    138.51 o 
  -2   5   8      876.64      879.69    112.14 o 
  -1   5   8       46.83      -16.90     56.44 o 
   0   5   8       74.31      110.66     64.24 o 
  -5   6   8        2.23      -27.85     54.96 o 
  -4   6   8      124.87      127.74     71.11 o 
  -3   6   8        0.20       24.69     60.71 o 
  -2   6   8      508.61      706.27    109.36 o 
  -1   6   8      216.98      303.38     80.21 o 
   0   6   8       39.81      -15.97     53.84 o 
   1   6   8       15.92       -4.83     54.21 o 
  -4   7   8       41.38       71.30     64.43 o 
  -3   7   8       89.36       86.33     66.84 o 
  -2   7   8       50.70       -4.27     58.48 o 
  -1   7   8       25.76       54.21     55.89 o 
   0   7   8       19.69      -30.26     47.34 o 
   1   7   8      223.44      253.99     76.68 o 
  -4   8   8       23.82       78.91     66.65 o 
  -3   8   8      291.14      192.35     74.27 o 
  -2   8   8       23.99       14.48     59.97 o 
  -1   8   8      246.24      313.96     82.62 o 
   0   8   8      183.61      266.06     79.84 o 
   1   8   8        9.70       68.33     56.81 o 
  -7   9   8       51.69      104.34     48.83 o 
  -6   9   8      219.83      316.93     64.05 o 
  -5   9   8      355.86      435.57     71.67 o 
  -4   9   8      828.70      921.83    122.54 o 
  -3   9   8      349.91      268.47     84.11 o 
  -2   9   8      170.96      149.46     71.48 o 
  -1   9   8       74.56       47.34     60.34 o 
   0   9   8        1.93      -39.92     39.92 o 
   1   9   8      216.23      266.25     79.65 o 
   2   9   8      725.64      628.48     98.77 o 
  -8  10   8      531.11      575.38     69.81 o 
  -7  10   8      243.72      274.53     59.04 o 
  -6  10   8       64.98       39.55     44.19 o 
  -5  10   8       19.41      101.75     51.62 o 
  -4  10   8       17.98        5.48     36.50 o 
  -3  10   8      161.66      103.09     44.34 o 
  -2  10   8      130.90      123.28     69.44 o 
  -1  10   8      303.48      449.68     93.95 o 
   0  10   8        5.01       22.65     56.07 o 
   1  10   8       13.61       -5.20     52.54 o 
   2  10   8      326.90      238.95     73.52 o 
  -8  11   8        7.07       50.87     45.86 o 
  -7  11   8        0.12       23.42     31.52 o 
  -6  11   8       55.83       46.43     34.87 o 
  -5  11   8      112.76       81.32     51.80 o 
  -4  11   8        3.60      -12.87     35.82 o 
  -3  11   8       25.17        2.52     35.41 o 
  -2  11   8      255.41      255.14     53.74 o 
  -1  11   8        5.08       28.59     58.86 o 
   0  11   8       92.38       88.75     60.53 o 
   1  11   8      241.53      196.25     69.62 o 
   2  11   8      455.80      491.46     90.61 o 
   7  11   8        0.14       13.92     66.65 o 
  -8  12   8       77.96       60.71     47.53 o 
  -7  12   8       95.00      134.05     37.55 o 
  -6  12   8      163.50      122.52     39.38 o 
  -5  12   8      168.21      134.37     39.96 o 
  -4  12   8        0.09       -5.38     45.30 o 
  -3  12   8       21.81        0.85     37.92 o 
  -2  12   8      217.03      217.71     51.48 o 
  -1  12   8      504.22      634.79    105.64 o 
   0  12   8       68.24       63.87     63.13 o 
   1  12   8       92.67       93.20     64.61 o 
   2  12   8       36.41      -33.79     50.50 o 
   3  12   8      107.62       51.24     62.94 o 
   7  12   8      157.88       43.82     78.35 o 
  -8  13   8       29.97       83.18     49.57 o 
  -7  13   8        4.16       -6.60     31.83 o 
  -6  13   8       47.79      -12.27     52.64 o 
  -5  13   8       80.07      102.25     38.20 o 
  -4  13   8       77.65       57.74     37.75 o 
  -3  13   8      412.61      385.84     69.72 o 
  -2  13   8       79.62       97.97     47.99 o 
  -1  13   8        4.17      -19.32     37.16 o 
   0  13   8      125.71       82.99     65.91 o 
   1  13   8       97.93      142.96     70.92 o 
   2  13   8       25.68       20.79     59.78 o 
   6  13   8      157.27       57.74     70.18 o 
  -8  14   8      255.18      333.27     65.17 o 
  -7  14   8      364.06      346.08     46.62 o 
  -6  14   8      311.24      285.00     57.65 o 
  -5  14   8       24.92      -31.38     31.38 o 
  -4  14   8       11.18      -30.51     31.30 o 
  -3  14   8       12.30        5.60     34.43 o 
  -2  14   8      242.98      244.14     52.10 o 
  -1  14   8      610.37      573.68     68.28 o 
   0  14   8      303.61      229.63     54.35 o 
   1  14   8       27.98       18.38     56.81 o 
   2  14   8        3.07      -46.05     48.09 o 
   4  14   8      124.80      324.54     88.93 o 
   5  14   8       10.59      -20.61     61.83 o 
   6  14   8      282.80      329.93     99.15 o 
  -8  15   8      136.92      230.97     58.30 o 
  -7  15   8        5.83       -8.86     46.14 o 
  -6  15   8        5.36      -12.93     32.68 o 
  -5  15   8        8.00        8.24     34.34 o 
  -4  15   8      108.97      160.85     63.50 o 
  -3  15   8        1.49       23.27     36.47 o 
  -2  15   8       27.20       13.12     32.14 o 
  -1  15   8       49.62       36.53     33.77 o 
   0  15   8       33.58       32.87     41.22 o 
   1  15   8        2.04       20.42     56.26 o 
   2  15   8      213.45      216.76     53.49 o 
   3  15   8       30.21       17.64     57.00 o 
   4  15   8       11.12      -32.31     60.53 o 
   5  15   8      151.86      132.75     80.39 o 
   6  15   8        0.15      -46.97     62.57 o 
  -8  16   8       50.91       81.51     49.39 o 
  -7  16   8      251.51      299.25     46.23 o 
  -6  16   8       12.33       23.12     34.97 o 
  -5  16   8        0.89       11.37     34.78 o 
  -4  16   8       30.97       73.98     40.24 o 
  -3  16   8       29.34        6.67     39.64 o 
  -2  16   8      513.05      509.80     52.79 o 
  -1  16   8      405.53      406.93     49.75 o 
   0  16   8      342.19      398.36     91.14 o 
   1  16   8       72.79       67.75     37.38 o 
   2  16   8        0.62      -36.13     36.13 o 
   3  16   8       44.80       94.32     66.47 o 
   4  16   8       34.90      -30.26     63.87 o 
   5  16   8        0.56        0.93     70.55 o 
   6  16   8        0.62       15.78     68.51 o 
  -7  17   8      118.12      147.54     41.51 o 
  -6  17   8      567.47      590.93    100.82 o 
  -5  17   8      296.55      373.42     53.75 o 
  -4  17   8      127.66       78.08     40.90 o 
  -3  17   8      282.43      301.30     54.31 o 
  -2  17   8      480.02      501.14     52.92 o 
  -1  17   8        0.70       15.34     32.93 o 
   0  17   8       51.69       33.48     39.79 o 
   1  17   8        7.16      -33.39     33.39 o 
   2  17   8      666.88      739.47     99.15 o 
   3  17   8      682.55      842.93    120.31 o 
   4  17   8      727.29      785.93    121.05 o 
   5  17   8      264.50      282.03     93.95 o 
   6  17   8       92.77      121.98     84.66 o 
  -7  18   8       36.89       52.28     50.13 o 
  -6  18   8        5.33      -27.68     31.46 o 
  -5  18   8      101.76      113.31     42.19 o 
  -4  18   8       23.56      -14.75     35.09 o 
  -3  18   8       10.98       82.16     41.73 o 
  -2  18   8       93.87       34.53     55.33 o 
  -1  18   8      333.28      405.18     51.40 o 
   0  18   8      324.53      292.73     49.29 o 
   1  18   8      259.49      247.79     46.13 o 
   2  18   8      165.87      147.74     50.80 o 
   3  18   8        4.00      -45.30     63.50 o 
   4  18   8        7.77       94.50     72.41 o 
   5  18   8      224.02      391.76    106.20 o 
  -7  19   8        5.15      -11.82     34.05 o 
  -6  19   8        0.57        1.02     35.18 o 
  -5  19   8        2.32       -0.93     37.24 o 
  -4  19   8      273.25      288.47     51.89 o 
  -3  19   8      436.01      426.56     79.00 o 
  -2  19   8       43.48      108.55     44.70 o 
  -1  19   8       56.41       33.52     33.59 o 
   0  19   8      177.72      270.10     49.76 o 
   1  19   8      490.83      521.35     57.44 o 
   2  19   8        4.21       81.42     37.29 o 
   3  19   8      120.63      197.73     88.01 o 
   4  19   8       75.44       43.82     70.55 o 
   5  19   8        9.82      -25.06     68.70 o 
  -7  20   8        4.48        1.38     39.83 o 
  -6  20   8       49.37        0.71     49.48 o 
  -5  20   8       17.66       -4.60     36.88 o 
  -4  20   8        2.05       38.07     39.24 o 
  -3  20   8        0.23       43.90     39.95 o 
  -2  20   8       51.15      137.28     47.87 o 
  -1  20   8       88.99      139.81     51.08 o 
   0  20   8      397.15      466.08     55.61 o 
   1  20   8       40.03       70.59     38.98 o 
   2  20   8        4.54       -6.03     32.69 o 
   3  20   8       43.10      115.11     81.51 o 
   4  20   8        0.82       16.52     74.27 o 
   5  20   8        6.72      -28.96     62.76 o 
  -6  21   8      112.50       63.72     40.75 o 
  -5  21   8      244.48      330.12     52.81 o 
  -4  21   8      352.00      416.76     58.06 o 
  -3  21   8      267.86      306.67     55.92 o 
  -2  21   8      208.94      154.54     50.35 o 
  -1  21   8       50.56       99.75     65.63 o 
   0  21   8      159.24      172.34     51.28 o 
   1  21   8       80.17      126.87     42.42 o 
   2  21   8       16.45        9.14     57.56 o 
   3  21   8      450.14      408.84    103.60 o 
   4  21   8      390.23      410.32    104.16 o 
   5  21   8       23.56       -6.13     66.10 o 
  -6  22   8      310.46      223.16     91.81 o 
  -5  22   8      127.94      154.66     48.05 o 
  -4  22   8      129.28      142.32     48.80 o 
  -3  22   8       61.71       15.53     39.43 o 
  -2  22   8      548.00      541.74     68.31 o 
  -1  22   8      170.24      104.20     47.26 o 
   0  22   8     1289.08     1326.51     95.31 o 
   1  22   8      417.88      407.03     67.29 o 
   2  22   8        4.74       -9.80     44.16 o 
   3  22   8       30.69       49.30     46.26 o 
   4  22   8      104.27       96.92     78.17 o 
  -6  23   8      117.51      130.69     44.80 o 
  -5  23   8      314.68      351.59     58.39 o 
  -4  23   8      253.62      292.47     72.50 o 
  -3  23   8       10.97      -29.86     38.77 o 
  -2  23   8      148.08      213.71    100.17 o 
  -1  23   8       52.20       23.63     45.84 o 
   0  23   8       95.95       75.60     48.69 o 
   1  23   8       16.74       13.61     43.14 o 
   2  23   8        6.83        2.72     59.60 o 
   3  23   8       57.00       91.22     59.78 o 
   4  23   8        5.10       27.11     71.30 o 
  -5  24   8      313.88      257.75     74.82 o 
  -4  24   8        6.09       70.95     43.92 o 
  -3  24   8        3.74       41.64     67.40 o 
  -2  24   8        6.05       39.15     44.60 o 
  -1  24   8       23.74       -4.51     41.53 o 
   0  24   8      198.64      104.68     52.90 o 
   1  24   8       13.76       69.17     48.18 o 
   2  24   8        0.67       -9.94     45.45 o 
   3  24   8        0.12       -7.83     46.93 o 
   4  24   8       25.52       12.63     77.24 o 
  -5  25   8       61.55       93.69     46.22 o 
  -4  25   8      129.74       90.19     46.97 o 
  -3  25   8      501.22      578.55    114.09 o 
  -2  25   8       34.38       37.86     44.10 o 
  -1  25   8       25.34        4.60     44.20 o 
   0  25   8      436.62      361.81     66.42 o 
   1  25   8       46.40      113.04     50.19 o 
   2  25   8      350.68      364.03     70.21 o 
   3  25   8      108.20      114.78     56.91 o 
  -4  26   8       50.87       68.63     53.84 o 
  -3  26   8      146.88      117.60     50.13 o 
  -2  26   8      113.57       80.71     48.84 o 
  -1  26   8      654.93      816.79    167.56 o 
   0  26   8       55.86      126.86     51.19 o 
   1  26   8       19.31       86.57     50.71 o 
   2  26   8       11.25       64.46     87.82 o 
   3  26   8        6.93       47.63     64.24 o 
  -4  27   8      254.75      298.65     57.28 o 
  -3  27   8      154.44       94.06     49.17 o 
  -2  27   8      110.16      116.43     48.97 o 
  -1  27   8       31.26       80.35     49.43 o 
   0  27   8      122.71      219.31     60.61 o 
   1  27   8       41.25       45.29     51.06 o 
   2  27   8      209.51      218.31     64.04 o 
  -3  28   8       71.06      105.82     48.79 o 
  -2  28   8      166.56      135.07    106.85 o 
  -1  28   8       10.19       27.20     45.08 o 
   0  28   8       73.35       -7.65     56.44 o 
   1  28   8      121.55      196.94     61.88 o 
  -1  29   8       35.78       46.69     47.21 o 
  -6  10   9       93.71      117.34     62.76 o 
  -5  12   9       56.35       77.79     57.74 o 
  -5  13   9       25.01       88.01     56.81 o 
  -4  13   9        2.72      -20.24     53.47 o 
  -5  14   9       73.34      102.43     45.87 o 
  -4  14   9      237.31      235.80     76.49 o 
  -3  14   9       96.20       85.78     65.73 o 
  -2  14   9        3.54       36.20     62.94 o 
   3  14   9       97.75      174.53     79.65 o 
  -4  15   9      362.57      379.49     61.03 o 
  -3  15   9      127.82      102.80     48.25 o 
  -2  15   9      164.69      221.50     79.28 o 
  -1  15   9      361.47      389.16     93.76 o 
   0  15   9      297.88      413.29     99.70 o 
   1  15   9       34.55       88.93     72.41 o 
   2  15   9        8.76      102.30     77.05 o 
  -4  16   9       34.96       48.72     72.22 o 
  -3  16   9       25.37       -0.33     41.84 o 
  -2  16   9       37.12       29.34     65.17 o 
  -1  16   9       61.30       36.20     66.84 o 
   0  16   9        7.06       54.59     69.25 o 
   1  16   9      153.95      252.13     86.33 o 
   2  16   9      228.47      301.89     96.36 o 
  -4  17   9       13.41       77.95     44.68 o 
  -3  17   9       25.51       14.05     75.94 o 
  -2  17   9        0.49      -13.42     42.01 o 
  -1  17   9       29.90       83.74     73.90 o 
   0  17   9        8.55      107.87     75.38 o 
   1  17   9        8.21      -45.30     60.53 o 
   2  17   9       25.39       91.16     84.11 o 
  -3  18   9       38.18       47.49     44.75 o 
  -2  18   9        7.13      -22.93     42.42 o 
  -1  18   9       27.66       44.73     48.06 o 
   0  18   9       19.43       64.80     72.04 o 
   1  18   9       79.36      107.69     72.78 o 
  -2  19   9      317.24      328.67     63.96 o 
  -1  19   9      656.90      830.70     96.08 o 
   0  19   9      909.46     1285.55    146.12 o 
                                                 
